# Supplementary material for: Integrity of Induced Pluripotent Stem Cell (iPSC) Derived Megakaryocytes as Assessed by Genetic and Transcriptomic Analysis
Source: PLoS One. 2017 Jan 20;12(1):e0167794. doi: 10.1371/journal.pone.0167794 (PMC5249236; doi:10.1371/journal.pone.0167794)
Supplement: S3 Table — Summary table with results from differential expression analysis of transcripts that were up-regulated in MKs compared to iPSCs. The table includes the HGNC gene identifier “Gene” and the physical location of the transcript, given by chromosome, start and end position in genomic coordinates from genome assembly GRCh37/hg19. Parameter estimates of differences in MKs and IPSCs are given by log2 fold changes and corresponding fold changes. “p-value” and “q-value” show the statistical significance of differential expression before and after correction for multiple comparisons, respectively. (XLSX) [file pone.0167794.s003.xlsx]

## Sheet: Supplementary_Table3_MK_up.csv
Gene	Chromosome	Start	End	log2 (Fold Change)	Fold Change	p-value	q-value
GP1BA	chr17	4835592	4838325	8.253	305.027	6.57763e-23	1.37183e-19
TUBB1	chr20	57594309	57601709	8.25	304.391	2.38069e-22	2.48259e-19
LYL1	chr19	13209842	13213974	7.18	144.975	1.13389e-21	4.14946e-19
PLEK	chr2	68592322	68624585	8.678	409.631	1.59166e-21	4.14946e-19
LY6G6F	chr6	31674684	31678372	7.315	159.252	1.59106e-21	4.14946e-19
GFI1B	chr9	135854098	135867084	7.983	252.952	7.91636e-22	4.14946e-19
BTK	chrX	100604435	100641212	7.369	165.283	9.80581e-22	4.14946e-19
FCER1G	chr1	161185087	161189038	7.888	236.942	1.84946e-21	4.28583e-19
TAL1	chr1	47681962	47698007	7.073	134.626	2.6103e-21	4.78496e-19
FERMT3	chr11	63974152	63991363	8.053	265.501	2.75313e-21	4.78496e-19
CMTM5	chr14	23846017	23848981	7.614	195.895	3.20782e-21	4.98789e-19
P2RX1	chr17	3799885	3819960	6.981	126.303	3.41664e-21	4.98789e-19
ARHGDIB	chr12	15094950	15114562	8.31	317.427	7.81385e-21	1.01854e-18
NRGN	chr11	124609829	124617102	8.678	409.449	8.63315e-21	1.05914e-18
GP9	chr3	128779602	128781253	8.027	260.805	1.12192e-20	1.29993e-18
SRGN	chr10	70847828	70864567	7.621	196.795	1.57025e-20	1.69542e-18
ITGA2B	chr17	42449550	42466873	7.498	180.761	1.62583e-20	1.69542e-18
ICAM2	chr17	62079955	62084283	6.476	89.031	2.2999e-20	2.08552e-18
LCP2	chr5	169675088	169724822	6.167	71.864	2.2152e-20	2.08552e-18
NFE2	chr12	54685891	54694821	7.085	135.746	3.75973e-20	3.26721e-18
NRGN	chr11	124609829	124617102	8.468	354.052	4.00493e-20	3.34108e-18
TSPAN32	chr11	2323243	2339430	6.691	103.292	5.15345e-20	3.70623e-18
ABCC3	chr17	48741466	48769978	6.737	106.69	5.0447e-20	3.70623e-18
DOK2	chr8	21766384	21771205	6.497	90.338	5.7998e-20	4.03203e-18
SELPLG	chr12	109015680	109027670	5.408	42.466	6.03648e-20	4.0612e-18
RGS10	chr10	121259339	121302222	6.645	100.083	6.68726e-20	4.22636e-18
GP9	chr3	128779645	128781253	9.211	592.672	6.65843e-20	4.22636e-18
GRAP2	chr22	40342821	40369346	7.031	130.741	9.32422e-20	5.55618e-18
ICAM2	chr17	62079955	62085105	6.993	127.376	1.12279e-19	6.32057e-18
GP6	chr19	55525075	55549632	6.096	68.39	1.09486e-19	6.32057e-18
FAM212A	chr3	49840687	49842463	5.979	63.06	1.15162e-19	6.32057e-18
TYROBP	chr19	36395303	36399211	7.174	144.434	1.19733e-19	6.40294e-18
CLEC1B	chr12	10145662	10151899	7.808	224.095	1.30899e-19	6.8251e-18
PPBP	chr4	74852156	74853907	8.897	476.833	1.44701e-19	7.3607e-18
DMTN	chr8	21915376	21940036	7.007	128.638	1.84042e-19	9.13902e-18
UNC13D	chr17	73823308	73840798	5.992	63.647	1.89145e-19	9.17401e-18
GATA1	chrX	48644962	48652720	5.014	32.322	2.1174e-19	9.81346e-18
LAPTM5	chr1	31205315	31230683	7.754	215.819	2.38217e-19	1.08006e-17
TNFRSF14	chr1	2487805	2495267	6.195	73.242	2.58705e-19	1.14799e-17
RASA3	chr13	114747191	114898095	6.035	65.577	3.29082e-19	1.40068e-17
GMPR	chr6	16238811	16295780	7.123	139.371	3.53499e-19	1.47452e-17
GNG11	chr7	93551016	93555826	7.033	130.966	4.4304e-19	1.77694e-17
F2RL3	chr19	16999826	17002830	6.047	66.098	4.82015e-19	1.86165e-17
TBXAS1	chr7	139528952	139720125	6.077	67.495	5.1272e-19	1.90952e-17
GPR183	chr13	99946789	99959749	4.438	21.682	5.41303e-19	1.93955e-17
ITGA2B	chr17	42449550	42454014	7.746	214.685	5.46515e-19	1.93955e-17
DAPP1	chr4	100737981	100791346	5.995	63.801	5.48683e-19	1.93955e-17
NEAT1	chr11	65190269	65194003	7.137	140.713	5.74676e-19	1.99044e-17
PSTPIP2	chr18	43563502	43652250	5.832	56.967	5.82167e-19	1.99044e-17
CD47	chr3	107761941	107809935	5.23	37.539	7.70816e-19	2.5119e-17
PF4V1	chr4	74719013	74720198	7.69	206.48	8.9272e-19	2.8644e-17
CCL5	chr17	34198496	34207377	8.007	257.332	9.3903e-19	2.96734e-17
NEK6	chr9	127054250	127114719	4.316	19.919	1.10239e-18	3.38111e-17
PECAM1	chr17	62396777	62407083	5.877	58.788	1.13731e-18	3.38853e-17
SDPR	chr2	192699032	192712006	7.1	137.168	1.12721e-18	3.38853e-17
KLHL6	chr3	183205319	183273499	4.155	17.817	1.18984e-18	3.49512e-17
ACRBP	chr12	6747240	6748470	6.427	86.037	1.20728e-18	3.49708e-17
SENCR	chr11	128561567	128565918	4.382	20.845	1.33929e-18	3.71072e-17
C2orf88	chr2	191045589	191068210	5.564	47.306	1.3148e-18	3.71072e-17
RAC2	chr22	37621301	37640339	5.667	50.808	1.3522e-18	3.71072e-17
LY6G6F	chr6	31674730	31685581	6.05	66.25	1.61959e-18	4.27572e-17
PPBP	chr4	74852156	74853959	9.833	912	1.91132e-18	4.80271e-17
PTGIR	chr19	47123725	47128354	5.485	44.8	2.0415e-18	5.00913e-17
RAB32	chr6	146865382	146876098	5.491	44.981	2.16643e-18	5.19347e-17
TREML1	chr6	41116999	41122087	5.981	63.167	2.43895e-18	5.58976e-17
ABCC3	chr17	48742135	48762770	4.992	31.824	2.66016e-18	6.03049e-17
PF4	chr4	74846542	74847841	9.798	890.508	3.0287e-18	6.58363e-17
PTPRJ	chr11	48175868	48192476	5.825	56.706	3.48602e-18	7.27046e-17
B2M	chr15	45003685	45010357	4.991	31.802	3.45708e-18	7.27046e-17
CMTM5	chr14	23846326	23848778	4.325	20.041	3.58704e-18	7.29113e-17
STON2	chr14	81716234	81892937	4.634	24.822	3.60081e-18	7.29113e-17
HEMGN	chr9	100689073	100707197	5.595	48.337	3.56329e-18	7.29113e-17
SP100	chr2	231280871	231335250	4.736	26.652	3.74174e-18	7.50364e-17
GMFG	chr19	39818999	39826726	6.917	120.803	3.7908e-18	7.52963e-17
PTCRA	chr6	42883727	42893575	6.562	94.513	3.97114e-18	7.81342e-17
TMEM40	chr3	12764075	12800866	5.544	46.661	4.04201e-18	7.87854e-17
HBA2	chr16	222846	223709	8.532	370.232	4.31515e-18	8.33305e-17
CCND3	chr6	41902671	41909586	5.568	47.432	4.46638e-18	8.54597e-17
ENDOD1	chr11	94822974	94865815	4.377	20.771	4.68358e-18	8.88009e-17
TGFB1	chr19	41836436	41859838	7.044	131.933	4.73885e-18	8.90393e-17
ESAM	chr11	124623019	124632223	6.306	79.1	4.86181e-18	8.97328e-17
ATP2C1	chr3	130699035	130735599	4.839	28.618	4.85491e-18	8.97328e-17
CMIP	chr16	81528954	81745367	7.046	132.119	4.90729e-18	8.97779e-17
BIN2	chr12	51674783	51717804	6.581	95.707	5.71111e-18	1.03575e-16
ATP2A3	chr17	3827040	3829708	6.508	90.989	6.05232e-18	1.06074e-16
FAM65B	chr6	25014992	25042396	5.653	50.335	5.93217e-18	1.06074e-16
GSN	chr9	124086189	124095126	7.076	134.923	6.41023e-18	1.1141e-16
SELP	chr1	169558088	169599377	5.601	48.551	6.54918e-18	1.12884e-16
C1orf116	chr1	207191866	207206101	4.496	22.572	6.61772e-18	1.13131e-16
LY6G6C	chr6	31675829	31689790	4.597	24.203	7.75135e-18	1.31433e-16
GPSM3	chr6	32158543	32160692	3.83	14.218	9.64393e-18	1.58373e-16
FAM65C	chr20	49202645	49308067	4.977	31.499	9.77959e-18	1.59086e-16
KCTD20	chr6	36410544	36458920	4.404	21.175	9.83986e-18	1.59086e-16
TRIM58	chr1	248020501	248043438	5.028	32.628	1.00071e-17	1.60229e-16
MFSD1	chr3	158519715	158547508	4.112	17.296	1.17804e-17	1.84732e-16
NRGN	chr11	124615630	124617417	6.447	87.263	1.2371e-17	1.92544e-16
DMTN	chr8	21916686	21940036	5.702	52.062	1.25469e-17	1.92875e-16
SNCA	chr4	90645250	90758350	4.817	28.179	1.28697e-17	1.95921e-16
PCP2	chr19	7696501	7697898	5.507	45.471	1.36585e-17	2.04937e-16
LIMS1	chr2	109204922	109303702	6.217	74.409	1.37929e-17	2.05475e-16
FAM110A	chr20	814340	826922	4.476	22.253	1.40168e-17	2.0733e-16
RHAG	chr6	49572890	49604587	6.569	94.915	1.4326e-17	2.09323e-16
DOK3	chr5	176930751	176936858	4.618	24.556	1.53907e-17	2.21372e-16
HBA1	chr16	226679	227520	8.08	270.632	1.57034e-17	2.22796e-16
TREML1	chr6	41116999	41122087	6.01	64.43	1.56187e-17	2.22796e-16
RAB27B	chr18	52495708	52562747	5.724	52.838	1.78691e-17	2.5181e-16
FLI1	chr11	128563811	128683162	5.134	35.127	1.83706e-17	2.57102e-16
KCNE3	chr11	74165886	74178600	4.23	18.763	2.02571e-17	2.77193e-16
KIFC3	chr16	57792129	57836439	4.585	23.995	2.04678e-17	2.77193e-16
PDZK1IP1	chr1	47649261	47655771	7.679	204.99	2.13e-17	2.86602e-16
MPP1	chrX	154006959	154033802	4.042	16.472	2.24278e-17	2.97933e-16
SLC44A2	chr19	10751279	10755237	4.953	30.969	2.27941e-17	2.98991e-16
DNM3	chr1	171939266	172381857	4.176	18.078	2.31582e-17	3.01868e-16
MRVI1	chr11	10594513	10605596	4.983	31.62	2.39809e-17	3.06839e-16
2016-03-02	chr19	8478187	8503899	4.119	17.38	2.50502e-17	3.16635e-16
LOC100287036	chr16	89387541	89391518	4.519	22.929	2.94937e-17	3.66144e-16
ARHGAP6	chrX	11155663	11445905	5.352	40.832	2.97134e-17	3.66689e-16
NAT8B	chr2	73927636	73928467	4.529	23.088	3.53294e-17	4.21047e-16
TMEM40	chr3	12775029	12800808	5.207	36.932	3.48842e-17	4.21047e-16
NBEAL2	chr3	47048280	47051353	5.512	45.621	3.52886e-17	4.21047e-16
SUSD1	chr9	114803061	114937577	3.782	13.76	3.50594e-17	4.21047e-16
PLXNB3	chrX	153029651	153044801	3.681	12.826	3.49382e-17	4.21047e-16
RHCE	chr1	25688740	25747363	3.864	14.563	3.56264e-17	4.22173e-16
ITGB3	chr17	45305006	45338151	4.428	21.521	3.77635e-17	4.33792e-16
LXN	chr3	158384203	158390482	4.25	19.021	3.78548e-17	4.33792e-16
TIMP3	chr22	33225155	33259032	5.204	36.872	3.81603e-17	4.34903e-16
LYL1	chr19	13209512	13213013	4.872	29.278	4.04505e-17	4.58498e-16
LTC4S	chr5	179220986	179223513	5.673	51.026	4.07274e-17	4.59142e-16
SENCR	chr11	128561567	128562390	5.112	34.594	4.2975e-17	4.81876e-16
APBB1IP	chr10	26727266	26856732	6.252	76.2	4.36299e-17	4.86602e-16
ECM1	chr1	150480487	150486265	4.523	22.992	4.42981e-17	4.87471e-16
HBQ1	chr16	230333	231178	4.703	26.053	4.44089e-17	4.87471e-16
F13A1	chr6	6144311	6320924	6.051	66.281	4.48229e-17	4.89439e-16
COL24A1	chr1	86194916	86622121	5.258	38.255	5.10484e-17	5.47624e-16
WBP1L	chr10	104541547	104576023	4.566	23.687	5.12018e-17	5.47624e-16
F13A1	chr6	6144081	6197450	6.112	69.165	5.11941e-17	5.47624e-16
ANPEP	chr15	90328126	90358072	4.537	23.21	5.53564e-17	5.83089e-16
PNKD	chr2	219195738	219211601	5.568	47.431	5.85629e-17	6.10695e-16
TLN1	chr9	35697035	35705542	6.684	102.824	6.25843e-17	6.42986e-16
TP53BP2	chr1	223967595	223983521	3.562	11.812	6.34588e-17	6.48775e-16
WIPF1	chr2	175424302	175499307	4.655	25.202	6.39522e-17	6.5063e-16
TYROBP	chr19	36395303	36399211	4.171	18.018	6.43574e-17	6.51573e-16
2016-03-02	chr19	8478187	8503899	4.228	18.735	6.48766e-17	6.53657e-16
PEAR1	chr1	156883948	156886395	5.08	33.832	6.69475e-17	6.64885e-16
ATG9A	chr2	220084070	220086192	4.438	21.668	6.69308e-17	6.64885e-16
SERPINB1	chr6	2832566	2842283	3.676	12.781	6.65594e-17	6.64885e-16
CMTM5	chr14	23847457	23848981	7.082	135.478	6.9236e-17	6.84356e-16
COMMD3	chr10	22605312	22609246	3.734	13.304	6.97933e-17	6.86609e-16
CXCL2	chr4	74962754	74964997	4.647	25.063	7.03839e-17	6.89169e-16
ATP2A3	chr17	3827040	3845120	4.411	21.271	7.12733e-17	6.94616e-16
TSPAN32	chr11	2328271	2339188	3.526	11.516	7.23893e-17	7.02211e-16
ACRBP	chr12	6747240	6756580	3.769	13.633	7.28263e-17	7.0318e-16
CDKN2D	chr19	10677138	10679655	5.987	63.432	7.56439e-17	7.23685e-16
BTK	chrX	100606447	100618423	4.923	30.344	7.9073e-17	7.49614e-16
NT5C3A	chr7	33053725	33102409	3.883	14.754	8.04758e-17	7.56039e-16
UBA7	chr3	49842638	49851391	4.486	22.414	8.17474e-17	7.64542e-16
CST3	chr20	23614294	23618685	4.286	19.506	8.36162e-17	7.7564e-16
GATA1	chrX	48644982	48652717	7.053	132.771	8.36779e-17	7.7564e-16
TYROBP	chr19	36395303	36399211	5	31.995	8.84468e-17	8.16217e-16
TNFAIP8L2	chr1	151129105	151132225	4.312	19.861	8.89668e-17	8.17399e-16
TUBA8	chr22	18593636	18619774	5.586	48.043	9.0065e-17	8.20262e-16
ATP6V0A1	chr17	40666674	40674703	4.211	18.516	9.41164e-17	8.49738e-16
FBRS	chr16	30675778	30682131	3.246	9.486	9.83981e-17	8.80771e-16
CNST	chr1	246729639	246831884	4.293	19.601	1.04716e-16	9.26017e-16
CCDC92	chr12	124420955	124457163	4.998	31.96	1.04785e-16	9.26017e-16
MFSD2B	chr2	24247085	24250065	4.213	18.544	1.05368e-16	9.27244e-16
INF2	chr14	105155943	105185947	4.662	25.313	1.07551e-16	9.42471e-16
EIF4G1	chr3	184046779	184053189	4.539	23.24	1.14943e-16	9.94715e-16
CHPF2	chr7	150929575	150935913	3.452	10.943	1.1669e-16	1.00566e-15
TMEM91	chr19	41856722	41889988	5.106	34.428	1.18191e-16	1.01024e-15
TAGLN2	chr1	159887897	159895332	4.932	30.532	1.19992e-16	1.02145e-15
UBA7	chr3	49842638	49846208	5.831	56.912	1.25632e-16	1.05721e-15
TLN1	chr9	35697035	35707960	4.684	25.701	1.25713e-16	1.05721e-15
FURIN	chr15	91423763	91426732	5.437	43.335	1.31024e-16	1.09505e-15
PANK2	chr20	3891041	3912167	3.787	13.806	1.31263e-16	1.09505e-15
MTURN	chr7	30174552	30202381	4.983	31.615	1.32612e-16	1.09752e-15
C10orf54	chr10	73476360	73533436	4.594	24.154	1.35615e-16	1.11643e-15
LOC100287036	chr16	89387906	89395731	3.274	9.676	1.44696e-16	1.17098e-15
MFNG	chr22	37865101	37882478	4.732	26.567	1.46716e-16	1.18143e-15
NFE2	chr12	54685891	54689563	5.544	46.666	1.51279e-16	1.20423e-15
TET2	chr4	106195718	106200998	2.948	7.718	1.57377e-16	1.24801e-15
PCSK6	chr15	101844133	102030187	4.452	21.885	1.71295e-16	1.34812e-15
CMIP	chr16	81663382	81665049	5.17	36.005	1.82794e-16	1.42253e-15
CMTM5	chr14	23846017	23848981	5.366	41.253	2.03745e-16	1.54055e-15
MBD2	chr18	51677971	51751158	2.938	7.662	2.03134e-16	1.54055e-15
TMEM140	chr7	134832766	134851189	4.715	26.266	2.07993e-16	1.55481e-15
STX11	chr6	144471654	144513076	4.124	17.434	2.08869e-16	1.55578e-15
AHDC1	chr1	27852218	27860886	3.543	11.658	2.0966e-16	1.55611e-15
KIAA0247	chr14	70176224	70182009	3.915	15.08	2.11271e-16	1.56251e-15
PTGS1	chr9	125133284	125157982	4.227	18.728	2.1383e-16	1.57585e-15
C6orf25	chr6	31691121	31694485	7.136	140.701	2.15156e-16	1.58004e-15
LOC101927482	chr2	197124748	197128928	4.034	16.385	2.1769e-16	1.59304e-15
CD58	chr1	117057156	117113715	2.758	6.766	2.227e-16	1.624e-15
SH3BGRL3	chr1	26607057	26608045	4.167	17.96	2.24655e-16	1.62927e-15
ITGA2B	chr17	42430582	42466987	3.576	11.925	2.25767e-16	1.62927e-15
MFSD2B	chr2	24232953	24247145	4.039	16.437	2.25223e-16	1.62927e-15
SMIM5	chr17	73629340	73637701	4.643	24.988	2.29735e-16	1.65219e-15
HIST2H2AA3	chr1	149822628	149823161	5.328	40.166	2.30929e-16	1.65507e-15
RALGDS	chr9	135973107	135974379	4.091	17.038	2.32453e-16	1.66029e-15
HIST2H2AA3	chr1	149813785	149814318	5.327	40.133	2.35279e-16	1.67474e-15
PPP1R15A	chr19	49375649	49379319	4.464	22.064	2.47206e-16	1.75366e-15
MTSS1	chr8	125563011	125740748	3.858	14.505	2.55805e-16	1.80239e-15
PF4	chr4	74845744	74847483	4.759	27.072	2.58531e-16	1.81547e-15
GSTK1	chr7	142960522	142966222	3.018	8.103	2.68809e-16	1.85639e-15
LNPEP	chr5	96364333	96373217	3.332	10.072	2.70289e-16	1.86045e-15
RGCC	chr13	42031542	42045013	5.414	42.627	2.78525e-16	1.89735e-15
SLC10A3	chrX	153715645	153719029	3.363	10.291	2.80841e-16	1.89735e-15
RASGRP2	chr11	64494841	64504727	5.235	37.657	2.85582e-16	1.91515e-15
FCGR2A	chr1	161475205	161571012	4.009	16.099	2.87016e-16	1.91859e-15
TYROBP	chr19	36395303	36399211	3.833	14.249	2.89431e-16	1.92856e-15
HERC1	chr15	63900815	63921823	3.836	14.283	2.93999e-16	1.95276e-15
ILK	chr11	6626147	6632143	5.626	49.375	3.03966e-16	1.99985e-15
ICAM2	chr17	62079955	62097994	4.831	28.466	3.0825e-16	2.02166e-15
CXCL3	chr4	74902312	74904490	3.791	13.841	3.12448e-16	2.03638e-15
DENND3	chr8	142138720	142205900	3.755	13.503	3.15148e-16	2.04122e-15
SLC9A1	chr1	27425298	27428502	3.979	15.769	3.17772e-16	2.05185e-15
GAD1	chr2	171673200	171717659	4.672	25.488	3.19605e-16	2.05732e-15
FYCO1	chr3	45959204	45963444	2.606	6.086	3.26476e-16	2.09508e-15
IRF9	chr14	24630422	24635774	3.903	14.956	3.47259e-16	2.19468e-15
EMILIN1	chr2	27301435	27309265	4.907	30.003	3.57645e-16	2.25349e-15
NEK6	chr9	127054250	127114719	3.495	11.275	3.61604e-16	2.27158e-15
FUT8	chr14	66112810	66215786	3.788	13.812	3.64407e-16	2.28231e-15
PDE3A	chr12	20724798	20837041	3.536	11.596	3.68014e-16	2.29076e-15
DMTN	chr8	21912328	21940036	4.898	29.814	3.69052e-16	2.29076e-15
MOB3A	chr19	2071035	2096269	2.96	7.78	3.76084e-16	2.32749e-15
XPNPEP1	chr10	111624524	111683311	4.992	31.833	3.83799e-16	2.34737e-15
RENBP	chrX	153200722	153209748	3.826	14.184	3.82717e-16	2.34737e-15
PLTP	chr20	44527259	44539633	4.19	18.25	3.96332e-16	2.41694e-15
BZRAP1-AS1	chr17	56406966	56431088	4.399	21.093	4.01624e-16	2.44207e-15
TRADD	chr16	67188089	67193812	3.101	8.582	4.20909e-16	2.51998e-15
MYO1F	chr19	8585674	8642331	4.215	18.565	4.22001e-16	2.51998e-15
HIST1H2BK	chr6	27106072	27114637	4.905	29.97	4.18458e-16	2.51998e-15
CCM2	chr7	45067233	45116069	4.487	22.431	4.18706e-16	2.51998e-15
ANKRD11	chr16	89364720	89387778	3.941	15.362	4.25437e-16	2.52072e-15
STXBP2	chr19	7701987	7712760	3.465	11.039	4.36491e-16	2.57889e-15
CBFA2T3	chr16	88941263	89043504	3.552	11.727	4.46155e-16	2.62113e-15
ZNF524	chr19	56111730	56114504	3.478	11.143	4.52052e-16	2.64832e-15
AQP10	chr1	154293592	154297801	4.557	23.547	4.57741e-16	2.66667e-15
TMBIM1	chr2	219138917	219157280	3.937	15.319	4.60636e-16	2.67606e-15
KALRN	chr3	124303506	124394272	4.548	23.391	4.85481e-16	2.79702e-15
GJA4	chr1	35258599	35261348	5.187	36.436	5.0255e-16	2.87157e-15
ACRBP	chr12	6747240	6748470	5.594	48.288	5.00896e-16	2.87157e-15
LCN2	chr9	130911673	130915761	4.822	28.289	5.01212e-16	2.87157e-15
HCST	chr19	36390326	36395175	5.723	52.818	5.09457e-16	2.87947e-15
EXOC3L2	chr19	45715879	45737469	3.493	11.261	5.07676e-16	2.87947e-15
TJP2	chr9	71865513	71870266	4.781	27.492	5.06403e-16	2.87947e-15
BATF	chr14	75988784	76013334	4.852	28.881	5.13727e-16	2.88795e-15
HIPK1	chr1	114511705	114520601	3.263	9.597	5.17929e-16	2.90375e-15
C11orf21	chr11	2308870	2323265	3.437	10.833	5.49532e-16	3.06109e-15
CLCN3	chr4	170581213	170644338	3.903	14.963	5.50397e-16	3.06109e-15
MDM1	chr12	68688344	68710345	3.475	11.121	5.68819e-16	3.15514e-15
NRROS	chr3	196366656	196388874	3.8	13.926	5.77274e-16	3.17669e-15
RNASE1	chr14	21269515	21271036	5.637	49.763	5.84753e-16	3.20938e-15
NAT8B	chr2	73927636	73940610	4.38	20.819	6.004e-16	3.27897e-15
CATSPER1	chr11	65784220	65790163	3.238	9.433	6.15517e-16	3.35176e-15
EMP3	chr19	48825279	48833832	5.132	35.068	6.17501e-16	3.35381e-15
CD69	chr12	9905082	9913497	4.962	31.163	6.2058e-16	3.36178e-15
FAXDC2	chr5	154198052	154230213	4.393	21.011	6.40459e-16	3.46048e-15
PTPLAD2	chr9	21006365	21031635	3.959	15.552	6.44754e-16	3.47468e-15
MOB3C	chr1	47073387	47082563	4.014	16.161	6.55507e-16	3.51447e-15
HIST1H3D	chr6	26197012	26199521	4.599	24.228	6.53867e-16	3.51447e-15
MKL1	chr22	40806218	40810076	4.174	18.047	6.58494e-16	3.52143e-15
TLR5	chr1	223286288	223288573	3.748	13.438	6.66458e-16	3.54584e-15
INF2	chr14	105179646	105185996	4.187	18.209	6.84235e-16	3.62194e-15
SFXN3	chr10	102790996	102800998	3.209	9.249	6.98149e-16	3.67054e-15
HCST	chr19	36393382	36395173	6.414	85.298	7.00457e-16	3.67054e-15
BMP2K	chr4	79793102	79837522	3.532	11.566	6.99142e-16	3.67054e-15
CD84	chr1	160510884	160549306	3.985	15.837	7.3118e-16	3.80467e-15
ANO6	chr12	45686466	45826134	4.145	17.69	7.31064e-16	3.80467e-15
BCL2L1	chr20	30252261	30310656	3.567	11.854	7.31525e-16	3.80467e-15
DDX6	chr11	118618376	118625358	3.88	14.72	7.35146e-16	3.81399e-15
TBC1D20	chr20	416114	422229	3.431	10.786	7.4288e-16	3.84455e-15
MAP1A	chr15	43809806	43824587	3.788	13.814	7.46543e-16	3.85394e-15
MYLK	chr3	123331143	123411192	4.663	25.341	7.49012e-16	3.85714e-15
MIR142	chr17	56408253	56409866	4.108	17.248	7.68169e-16	3.92671e-15
ARHGAP25	chr2	69001933	69053957	4.348	20.371	7.66864e-16	3.92671e-15
FERMT3	chr11	63974152	63991363	3.678	12.803	8.03894e-16	4.06943e-15
LMNA	chr1	156084461	156107657	4.26	19.156	8.12084e-16	4.10094e-15
PRKCB	chr16	23847300	24231932	3.514	11.424	8.2096e-16	4.11586e-15
DOK1	chr2	74776147	74784678	4.071	16.808	8.22968e-16	4.11603e-15
PITPNM2	chr12	123467562	123479937	3.852	14.435	8.59755e-16	4.2795e-15
LTBP1	chr2	33359664	33624575	4.666	25.384	8.71221e-16	4.32625e-15
CD68	chr17	7482805	7485429	6.339	80.96	8.85973e-16	4.36829e-15
TERF2IP	chr16	75687167	75691382	4.286	19.504	8.98729e-16	4.42074e-15
NFATC1	chr18	77160274	77289323	3.749	13.442	9.04626e-16	4.43927e-15
FUT8-AS1	chr14	65877311	65879335	3.984	15.825	9.18099e-16	4.47381e-15
PTGS1	chr9	125132809	125157982	3.871	14.634	9.27565e-16	4.49892e-15
SLC7A5	chr16	87863548	87870612	4.293	19.607	9.46541e-16	4.55915e-15
LY6G6D	chr6	31683133	31685581	5.542	46.587	9.63688e-16	4.63104e-15
PSD4	chr2	113931560	113960677	3.054	8.308	9.98214e-16	4.76403e-15
ABCC4	chr13	95672083	95953687	4.008	16.091	1.00117e-15	4.76722e-15
ASB8	chr12	48541572	48551377	3.335	10.092	1.00741e-15	4.78603e-15
ARHGAP18	chr6	129896679	129960138	3.837	14.29	1.02752e-15	4.8594e-15
HECTD4	chr12	112597529	112607204	3.13	8.756	1.03936e-15	4.89319e-15
EPS15L1	chr19	16511442	16582823	2.588	6.011	1.0729e-15	5.02843e-15
C6orf25	chr6	31691121	31694485	5.899	59.67	1.07183e-15	5.02843e-15
BZRAP1-AS1	chr17	56406966	56431088	3.971	15.687	1.07922e-15	5.04442e-15
SECISBP2	chr9	91973279	91975783	3.864	14.562	1.08635e-15	5.05734e-15
HMHA1	chr19	1067165	1087830	3.482	11.172	1.12922e-15	5.23355e-15
EHD3	chr2	31456828	31499178	3.685	12.858	1.13727e-15	5.25033e-15
HGD	chr3	120347010	120366544	4.137	17.588	1.13787e-15	5.25033e-15
GSTO1	chr10	106014468	106027222	3.453	10.948	1.17309e-15	5.35219e-15
NBR1	chr17	41346606	41363743	3.72	13.182	1.16571e-15	5.35219e-15
KMT2C	chr7	151828607	151855948	2.684	6.428	1.17534e-15	5.35219e-15
SH3BGRL3	chr1	26606213	26608013	3.617	12.272	1.19495e-15	5.4178e-15
HIST1H1C	chr6	26055968	26056699	5.566	47.37	1.23718e-15	5.56094e-15
PIK3R1	chr5	67588396	67597649	2.928	7.611	1.26226e-15	5.66145e-15
TESC	chr12	117476728	117537251	4.775	27.385	1.29215e-15	5.74607e-15
TMCC2	chr1	205236725	205242643	3.733	13.299	1.29535e-15	5.74807e-15
HIST1H2BC	chr6	26111363	26124674	3.748	13.437	1.30719e-15	5.78829e-15
MYCT1	chr6	153019030	153045715	4.082	16.93	1.31307e-15	5.78972e-15
SRGN	chr10	70847811	70864567	5.737	53.333	1.32807e-15	5.8269e-15
SCAMP2	chr15	75136063	75140890	4.521	22.962	1.33362e-15	5.8269e-15
SCFD2	chr4	53738819	54232242	2.905	7.488	1.33547e-15	5.8269e-15
JAK1	chr1	65298821	65303524	4.645	25.016	1.36932e-15	5.96212e-15
RTN2	chr19	45988546	45996503	3.082	8.47	1.39849e-15	6.0638e-15
PIK3R6	chr17	8705992	8706988	3.475	11.117	1.40863e-15	6.07237e-15
TACC1	chr8	38700923	38710975	3.979	15.769	1.4092e-15	6.07237e-15
	chr15	40616104	40618915	3.472	11.099	1.41902e-15	6.10209e-15
MIR223	chrX	65235294	65241191	3.799	13.922	1.45203e-15	6.18031e-15
MAX	chr14	65541842	65569262	3.717	13.147	1.46372e-15	6.20475e-15
C9orf89	chr9	95858450	95875565	3.077	8.441	1.47973e-15	6.25992e-15
NFKBIA	chr14	35870716	35873960	4.335	20.177	1.55705e-15	6.50782e-15
COPB1	chr11	14479049	14521441	3.669	12.716	1.58023e-15	6.55216e-15
GPX1	chr3	49394609	49395791	4.327	20.076	1.58676e-15	6.5662e-15
ZFPM1	chr16	88520014	88601574	3.339	10.116	1.64457e-15	6.73856e-15
PDGFC	chr4	157682763	157892546	3.452	10.946	1.66587e-15	6.81245e-15
ZNF428	chr19	44111376	44123397	3.866	14.579	1.70944e-15	6.97693e-15
MPL	chr1	43803475	43820135	3.824	14.165	1.73041e-15	7.04872e-15
NXF3	chrX	102330743	102337685	5.025	32.566	1.75944e-15	7.13912e-15
RUFY1	chr5	178986693	179037027	5.264	38.43	1.77402e-15	7.18427e-15
RAP2B	chr3	152880001	152888413	2.845	7.186	1.79782e-15	7.26657e-15
GATA1	chrX	48644954	48652720	6.275	77.462	1.82286e-15	7.31107e-15
TPSAB1	chr16	1290678	1292555	8.2	294.055	1.87922e-15	7.49093e-15
GABRE	chrX	151121590	151127060	4.603	24.296	1.87585e-15	7.49093e-15
ZNF664	chr12	124473624	124500092	3.518	11.456	1.91251e-15	7.58317e-15
	chr15	40615194	40623199	3.336	10.1	1.92185e-15	7.59133e-15
LURAP1L	chr9	12775012	12823059	3.531	11.555	1.94241e-15	7.64063e-15
DAAM1	chr14	59654809	59838180	4.687	25.764	1.98233e-15	7.72778e-15
LIMS3	chr2	111203460	111230652	3.219	9.31	1.9886e-15	7.73774e-15
LCN2	chr9	130913522	130915761	4.963	31.19	1.9989e-15	7.76335e-15
MMRN1	chr4	90816052	90875780	4.671	25.468	2.00648e-15	7.77825e-15
FAM73B	chr9	131832433	131834363	3.84	14.318	2.01429e-15	7.77965e-15
ESAM	chr11	124617004	124626847	5.109	34.503	2.04926e-15	7.88903e-15
NFE2	chr12	54685891	54694821	3.795	13.881	2.05688e-15	7.88903e-15
LYL1	chr19	13209512	13215602	3.479	11.152	2.05774e-15	7.88903e-15
EMP3	chr19	48828629	48833810	4.521	22.96	2.06928e-15	7.90466e-15
SLC10A3	chrX	153715645	153719029	3.959	15.554	2.0694e-15	7.90466e-15
DCLRE1A	chr10	115594476	115604252	5.422	42.863	2.07926e-15	7.92781e-15
NCOA3	chr20	46280903	46286133	2.615	6.126	2.09447e-15	7.95671e-15
LINC00520	chr14	56247805	56263506	4.558	23.551	2.13154e-15	8.03897e-15
SCARF1	chr17	1537152	1549083	2.788	6.906	2.12772e-15	8.03897e-15
CD37	chr19	49838677	49843861	5.025	32.552	2.12847e-15	8.03897e-15
SAT1	chrX	23801275	23804342	4.402	21.147	2.14408e-15	8.07166e-15
RAP1B	chr12	69004829	69054385	7.244	151.627	2.16669e-15	8.13237e-15
PKHD1L1	chr8	110513540	110549460	4.634	24.831	2.18201e-15	8.14098e-15
EXOC3L2	chr19	45715688	45748816	3.137	8.796	2.26097e-15	8.34599e-15
SMIM1	chr1	3689325	3692546	3.981	15.795	2.34462e-15	8.53557e-15
C2CD2L	chr11	118978060	118987834	2.678	6.399	2.33119e-15	8.53557e-15
SQRDL	chr15	45976877	45983492	3.488	11.218	2.33513e-15	8.53557e-15
DTX3L	chr3	122283185	122294051	3.341	10.136	2.34374e-15	8.53557e-15
SNX14	chr6	86215215	86231233	3.24	9.449	2.34507e-15	8.53557e-15
PLEKHO1	chr1	150123706	150131825	4.606	24.356	2.38249e-15	8.5873e-15
VIM-AS1	chr10	17256238	17268897	3.108	8.622	2.39453e-15	8.5873e-15
PGPEP1	chr19	18468817	18480764	3.468	11.067	2.37042e-15	8.5873e-15
RTN4	chr2	55199327	55237470	4.211	18.522	2.3873e-15	8.5873e-15
HGD	chr3	120352209	120396800	3.46	11.001	2.37712e-15	8.5873e-15
	chr3	196365260	196366499	3.147	8.856	2.39634e-15	8.5873e-15
HPS1	chr10	100175955	100206704	2.802	6.972	2.4675e-15	8.77106e-15
CBFA2T3	chr16	88941263	89007608	3.266	9.621	2.46864e-15	8.77106e-15
ZFP36	chr19	39897487	39900052	4.759	27.071	2.46393e-15	8.77106e-15
BIN2	chr12	51674783	51717984	3.613	12.237	2.51737e-15	8.86863e-15
GGTA1P	chr9	124217319	124262306	4.462	22.042	2.54631e-15	8.94041e-15
PTGS1	chr9	125137601	125157982	4.699	25.971	2.5608e-15	8.97616e-15
CCDC57	chr17	80059165	80064408	3.805	13.977	2.57764e-15	9.02005e-15
EGFL7	chr9	139557379	139567130	4.472	22.19	2.63109e-15	9.10947e-15
MAGED2	chrX	54839615	54842454	5.48	44.627	2.66767e-15	9.1962e-15
DGKI	chr7	137053203	137139695	3.257	9.557	2.68593e-15	9.24388e-15
PARP9	chr3	122246760	122283147	3.618	12.275	2.71838e-15	9.32477e-15
IKBKG	chrX	153770459	153793261	4.574	23.811	2.7698e-15	9.48557e-15
PKN1	chr19	14551086	14582679	3.679	12.811	2.83972e-15	9.63015e-15
SULT1A3	chr16	29471207	29476301	3.159	8.929	3.0241e-15	1.01972e-14
LINC01137	chr1	37920480	37940044	2.965	7.807	3.04607e-15	1.02301e-14
CD97	chr19	14518153	14519537	3.145	8.847	3.05775e-15	1.02364e-14
BACH1	chr21	30671737	30718469	2.829	7.104	3.18727e-15	1.0536e-14
GCSAML	chr1	247712347	247740992	5.412	42.585	3.21901e-15	1.05892e-14
LY6G6D	chr6	31680265	31685581	4.919	30.255	3.32785e-15	1.08616e-14
IFI6	chr1	27992572	27998724	6.958	124.325	3.35294e-15	1.09094e-14
JUNB	chr19	12902310	12904125	4.802	27.896	3.36129e-15	1.09195e-14
OR2W3	chr1	248058889	248059833	4.356	20.474	3.40992e-15	1.10323e-14
RILP	chr17	1549416	1552041	2.899	7.461	3.41189e-15	1.10323e-14
TEX264	chr3	51706062	51738340	3.442	10.867	3.4621e-15	1.11601e-14
HGD	chr3	120347010	120361367	5.306	39.572	3.47946e-15	1.11987e-14
VAC14	chr16	70721342	70729730	4.142	17.659	3.49497e-15	1.1214e-14
MLXIP	chr12	122626003	122631894	3.31	9.916	3.54959e-15	1.13544e-14
ALOX12	chr17	6899384	6914055	4.849	28.811	3.61416e-15	1.1513e-14
LTBP1	chr2	33359664	33624575	4.5	22.623	3.64988e-15	1.15863e-14
RGS6	chr14	72398817	73033238	3.568	11.863	3.6597e-15	1.15998e-14
TMEM91	chr19	41883169	41889988	4.113	17.298	3.7375e-15	1.18105e-14
CCDC88B	chr11	64121991	64125008	2.733	6.646	3.80418e-15	1.19703e-14
JAK2	chr9	4985245	5128183	2.812	7.021	3.80381e-15	1.19703e-14
PTPN18	chr2	131113580	131132982	3.605	12.169	3.85994e-15	1.20994e-14
TSC22D4	chr7	100064142	100077192	3.437	10.827	3.99993e-15	1.24698e-14
UBA7	chr3	49842638	49849783	2.836	7.143	4.0545e-15	1.25938e-14
RGS3	chr9	116356434	116360023	3.902	14.953	4.05783e-15	1.25938e-14
STK40	chr1	36805220	36814561	4.935	30.591	4.08642e-15	1.26457e-14
PLEKHF2	chr8	96145731	96168983	3.385	10.446	4.08667e-15	1.26457e-14
CTSZ	chr20	57570242	57582309	3.703	13.026	4.13002e-15	1.27609e-14
PRKCB	chr16	23847300	24231932	3.232	9.396	4.16041e-15	1.28358e-14
KIAA0232	chr4	6867947	6885899	3.619	12.287	4.23328e-15	1.30413e-14
DDX1	chr2	15764932	15771235	3.526	11.516	4.26197e-15	1.30822e-14
MKL1	chr22	40806285	40859444	3.902	14.944	4.34504e-15	1.32486e-14
HIST1H2BG	chr6	26216428	26216872	4.517	22.895	4.34205e-15	1.32486e-14
SH2D2A	chr1	156776035	156786640	4.156	17.826	4.41416e-15	1.34146e-14
RILPL2	chr12	123899936	123921264	3.648	12.536	4.40658e-15	1.34146e-14
MFAP3L	chr4	170907514	170947503	4.403	21.16	4.4534e-15	1.34717e-14
CASS4	chr20	55029718	55039457	3.637	12.438	4.50815e-15	1.3587e-14
NIPSNAP3A	chr9	107509969	107522403	2.195	4.58	4.58024e-15	1.37475e-14
CTR9	chr11	10779540	10801291	3.87	14.626	4.58904e-15	1.37513e-14
UBL4A	chrX	153712050	153714537	4.141	17.646	4.62455e-15	1.3818e-14
FAM20B	chr1	179036023	179045702	4.523	22.994	4.6403e-15	1.38406e-14
HERC2P2	chr15	23282265	23312158	4.43	21.562	4.69297e-15	1.39426e-14
IRX3	chr16	54317068	54320813	3.623	12.32	4.76126e-15	1.40653e-14
FYB	chr5	39269751	39270778	4.715	26.258	4.78513e-15	1.41158e-14
HBZ	chr16	202854	204504	7.996	255.303	4.93347e-15	1.43901e-14
ITGA2B	chr17	42449550	42453966	3.596	12.09	4.94083e-15	1.43901e-14
TBCD	chr17	80843935	80901062	3.008	8.045	4.92463e-15	1.43901e-14
LIMS1	chr2	109204757	109303702	4.555	23.5	4.94712e-15	1.43901e-14
NDUFAF3	chr3	49057635	49061070	2.579	5.974	5.19826e-15	1.50368e-14
CCL5	chr17	34198496	34207377	3.616	12.264	5.4262e-15	1.56095e-14
DMTN	chr8	21914260	21940434	3.882	14.747	5.4736e-15	1.57242e-14
OSBP2	chr22	31277668	31303811	5.197	36.68	5.51058e-15	1.58086e-14
TPSB2	chr16	1278336	1280185	8.03	261.445	5.52708e-15	1.58342e-14
TRIM8	chr10	104404252	104418076	2.406	5.302	5.58647e-15	1.59605e-14
F2RL2	chr5	75911304	75918978	5.735	53.275	5.62609e-15	1.60517e-14
MFNG	chr22	37865101	37882478	3.085	8.486	5.6438e-15	1.60714e-14
ORAI3	chr16	30960405	30966259	3.253	9.534	5.90919e-15	1.67222e-14
SH3PXD2A	chr10	105353766	105615164	3.408	10.617	5.97635e-15	1.68664e-14
SEC23B	chr20	18509166	18542059	2.842	7.172	6.14955e-15	1.72155e-14
MINK1	chr17	4793527	4801356	3.632	12.4	6.21565e-15	1.73539e-14
GPX1	chr3	49394609	49395791	3.517	11.448	6.39263e-15	1.7753e-14
PRKCD	chr3	53195223	53226733	2.978	7.879	6.43221e-15	1.78155e-14
WBP2	chr17	73841780	73851501	2.844	7.178	6.47064e-15	1.78981e-14
ITGB1	chr10	33189246	33192006	5.192	36.543	6.48282e-15	1.79081e-14
P2RX1	chr17	3801083	3819475	2.462	5.509	6.51703e-15	1.79788e-14
OSTF1	chr9	77703398	77762114	2.74	6.683	6.52907e-15	1.79882e-14
KAT6A	chr8	41786788	41804413	3.63	12.38	6.56104e-15	1.80524e-14
	chr2	218018232	218020031	4.997	31.941	6.6492e-15	1.82526e-14
MICU1	chr10	74127084	74237294	3.68	12.813	6.6837e-15	1.82934e-14
USP20	chr9	132597696	132644117	3.344	10.157	6.7152e-15	1.83555e-14
PCSK6	chr15	101844133	102030187	3.859	14.512	6.855e-15	1.86399e-14
APOBR	chr16	28505970	28510291	4.071	16.807	6.84777e-15	1.86399e-14
LGALSL	chr2	64681327	64688517	4.03	16.342	7.03791e-15	1.9038e-14
NRGN	chr11	124615941	124617417	3.2	9.189	7.09139e-15	1.91083e-14
TGFB1I1	chr16	31483476	31489281	3.659	12.635	7.1834e-15	1.93313e-14
LUC7L2	chr7	139089466	139108203	2.874	7.331	7.27137e-15	1.95428e-14
GOLGA4	chr3	37375957	37408526	2.56	5.898	7.28798e-15	1.95622e-14
INPP5B	chr1	38326367	38334172	4.032	16.357	7.32785e-15	1.95936e-14
LGALS1	chr22	38071613	38075809	4.041	16.465	7.3223e-15	1.95936e-14
UBA7	chr3	49842638	49848185	4.888	29.616	7.32686e-15	1.95936e-14
ZSWIM8	chr10	75560317	75561556	2.852	7.221	7.34092e-15	1.95983e-14
SULT1A4	chr16	30210549	30215650	2.949	7.722	7.4465e-15	1.97641e-14
RREB1	chr6	7107830	7252465	2.457	5.49	7.46217e-15	1.97753e-14
TREML3P	chr6	41176292	41185685	4.418	21.381	7.47594e-15	1.97866e-14
FAM63A	chr1	150969301	150980854	4.304	19.747	7.7049e-15	2.02304e-14
TRAPPC9	chr8	140742586	141354865	2.716	6.569	7.69081e-15	2.02304e-14
SMOX	chr20	4135931	4168394	4.154	17.805	7.90279e-15	2.05523e-14
MSC	chr8	72753777	72756731	4.242	18.923	7.90318e-15	2.05523e-14
MCEMP1	chr19	7741943	7744719	2.718	6.579	7.92946e-15	2.05877e-14
PNKD	chr2	219187902	219211516	3.81	14.025	7.96522e-15	2.06364e-14
RAB32	chr6	146864828	146876086	4.504	22.691	8.0932e-15	2.09419e-14
LOC648987	chr5	43016150	43018913	2.663	6.332	8.10539e-15	2.09475e-14
TRAPPC1	chr17	7833663	7835317	2.756	6.756	8.14778e-15	2.1005e-14
NFATC1	chr18	77160274	77289323	2.469	5.538	8.31755e-15	2.13635e-14
ZGLP1	chr19	10415417	10416407	3.428	10.761	8.33043e-15	2.13702e-14
GLB1	chr3	33038100	33138694	3.78	13.737	8.35018e-15	2.13946e-14
TCP1	chr6	160199530	160208587	4.165	17.944	8.3728e-15	2.14262e-14
RNASEK	chr17	6915736	6917852	2.436	5.412	8.39874e-15	2.14662e-14
MIR4435-1HG	chr2	112186886	112252692	4.769	27.263	8.41325e-15	2.1477e-14
FCER1G	chr1	161184436	161189046	3.291	9.79	8.6121e-15	2.18509e-14
SPX	chr12	21680424	21686019	2.982	7.902	8.64459e-15	2.18878e-14
BAG6	chr6	31606450	31612290	4.16	17.872	8.67896e-15	2.19139e-14
CMTM5	chr14	23846017	23848981	4.892	29.701	8.8327e-15	2.21907e-14
GAD1	chr2	171673887	171699269	5.293	39.203	8.84178e-15	2.21907e-14
S100A6	chr1	153507076	153508717	4.422	21.429	8.89325e-15	2.22129e-14
LOC102724508	chr17	45389530	45401399	5.562	47.257	8.88858e-15	2.22129e-14
ABLIM3	chr5	148521343	148640079	4.221	18.654	8.88699e-15	2.22129e-14
BEND2	chrX	18181051	18239024	3.428	10.761	8.89239e-15	2.22129e-14
CPT2	chr1	53677016	53679870	2.689	6.448	9.07256e-15	2.2492e-14
LMO2	chr11	33879941	33888545	4.846	28.764	9.08048e-15	2.2492e-14
TMEM40	chr3	12754518	12800877	5.138	35.207	9.06123e-15	2.2492e-14
HMGCR	chr5	74647562	74657929	3.523	11.495	9.11789e-15	2.25579e-14
FHOD1	chr16	67263248	67269962	3.901	14.937	9.22829e-15	2.27112e-14
DIAPH1	chr5	140894588	140998622	3.907	14.997	9.32387e-15	2.28507e-14
CD63	chr12	56119227	56122266	2.735	6.659	9.4104e-15	2.29817e-14
DPP7	chr9	140004992	140009195	3.28	9.712	9.46892e-15	2.30228e-14
KIAA0100	chr17	26941440	26943304	3.963	15.594	9.57936e-15	2.32311e-14
LRP12	chr8	105501459	105601252	2.677	6.396	9.66121e-15	2.33773e-14
CLIC1	chr6	31698358	31704322	2.668	6.354	9.8556e-15	2.37629e-14
PRR14	chr16	30662241	30667734	2.286	4.876	1.0061e-14	2.40635e-14
PADI4	chr1	17634690	17690495	5.633	49.641	1.01076e-14	2.41442e-14
LIMS3	chr2	110656009	110683202	2.875	7.337	1.01179e-14	2.41442e-14
RHOG	chr11	3848208	3862213	2.948	7.717	1.02006e-14	2.43135e-14
LY6G6C	chr6	31675829	31688143	3.121	8.701	1.03546e-14	2.46244e-14
PIP4K2A	chr10	22823766	22861789	4.684	25.699	1.04761e-14	2.4855e-14
BIN2	chr12	51674822	51717982	5.702	52.049	1.04961e-14	2.4855e-14
UBA7	chr3	49842638	49849761	2.784	6.887	1.04992e-14	2.4855e-14
GSN	chr9	124067113	124095126	5.76	54.178	1.07246e-14	2.52737e-14
DMTN	chr8	21916686	21940036	3.594	12.08	1.07745e-14	2.53626e-14
IFI6	chr1	27992572	27998724	5.382	41.701	1.08004e-14	2.5395e-14
ECE1	chr1	21586190	21594085	3.421	10.71	1.08515e-14	2.54578e-14
SERINC1	chr6	122764477	122771117	4.123	17.42	1.08495e-14	2.54578e-14
STXBP2	chr19	7698536	7713114	3.052	8.294	1.09168e-14	2.55821e-14
CMPK2	chr2	6988440	7006766	3.876	14.678	1.11452e-14	2.60004e-14
ANAPC5	chr12	121746048	121766599	3.478	11.14	1.12385e-14	2.61889e-14
PSMB10	chr16	67968407	67970780	3.024	8.135	1.14311e-14	2.66081e-14
TMC8	chr17	76126859	76139049	3.245	9.483	1.14666e-14	2.66609e-14
PKHD1L1	chr8	110374706	110382185	2.513	5.71	1.1637e-14	2.69968e-14
GABRE	chrX	151121590	151138522	3.155	8.905	1.18657e-14	2.74055e-14
LIPC	chr15	58724175	58861073	4.398	21.09	1.20761e-14	2.78298e-14
FRMD4B	chr3	69217934	69336905	4.173	18.041	1.21915e-14	2.80071e-14
GTF2B	chr1	89318321	89357301	2.487	5.608	1.22315e-14	2.80638e-14
PRKAR1B	chr7	588834	642344	5.213	37.079	1.23057e-14	2.82032e-14
DCAF6	chr1	167997765	168045121	3.023	8.13	1.25274e-14	2.86168e-14
RNASEK	chr17	6915736	6917852	2.304	4.94	1.25627e-14	2.86661e-14
DNAJC16	chr1	15853988	15898253	2.526	5.761	1.26318e-14	2.87657e-14
TMEM91	chr19	41883169	41889988	4.291	19.579	1.27667e-14	2.90363e-14
KLF9	chr9	72999365	73027170	3.151	8.881	1.28075e-14	2.90973e-14
UBE2J1	chr6	90036344	90062619	2.245	4.741	1.29852e-14	2.93412e-14
GSN	chr9	124048359	124095120	2.724	6.606	1.30717e-14	2.94729e-14
EPS15L1	chr19	16465987	16529187	2.916	7.55	1.30954e-14	2.94943e-14
CMTM5	chr14	23846017	23848981	4.415	21.34	1.34699e-14	3.02074e-14
MBP	chr18	74724739	74844774	3.513	11.416	1.37077e-14	3.05437e-14
HIST1H2BD	chr6	26158349	26171576	3.852	14.438	1.38708e-14	3.08741e-14
LTBP1	chr2	33359664	33624575	3.451	10.938	1.3951e-14	3.09865e-14
VPS37B	chr12	123349875	123380712	2.471	5.545	1.403e-14	3.11289e-14
LOC100506603	chr14	77247782	77249547	4.425	21.476	1.41251e-14	3.13064e-14
SP1	chr12	53773979	53810252	3.173	9.019	1.44615e-14	3.19501e-14
SLA2	chr20	35240924	35274619	4.658	25.255	1.45508e-14	3.21134e-14
SLC39A3	chr19	2732523	2740074	3.234	9.409	1.47339e-14	3.24597e-14
CXCR2P1	chr2	218923878	218926013	4.706	26.095	1.47388e-14	3.24597e-14
TST	chr22	37406900	37411284	3.999	15.994	1.48279e-14	3.26215e-14
FAM214B	chr9	35104083	35106247	4.265	19.232	1.56455e-14	3.41679e-14
ARHGEF3	chr3	56761446	56835995	4.234	18.82	1.57659e-14	3.42871e-14
INSIG1	chr7	155089486	155101945	4.982	31.593	1.58688e-14	3.4448e-14
MLC1	chr22	50497820	50523781	4.433	21.607	1.59294e-14	3.45161e-14
ARHGAP18	chr6	129898240	130031370	4.129	17.496	1.59373e-14	3.45161e-14
LHFPL2	chr5	77780608	77791594	3.605	12.164	1.59847e-14	3.45828e-14
FNIP1	chr5	130977403	130982018	2.793	6.933	1.62496e-14	3.49744e-14
TIMP1	chrX	47441578	47446193	5.76	54.205	1.62337e-14	3.49744e-14
HPCAL1	chr2	10443030	10567743	2.954	7.749	1.62768e-14	3.4997e-14
MAN2A2	chr15	91447420	91465815	3.17	9.001	1.6484e-14	3.52969e-14
S100A4	chr1	153516098	153518282	5.38	41.636	1.65362e-14	3.53248e-14
MEIS1	chr2	66719098	66801526	2.779	6.863	1.65479e-14	3.53248e-14
ANKRD10	chr13	111530884	111533726	3.913	15.061	1.67314e-14	3.56073e-14
MFSD1	chr3	158519715	158547508	4.367	20.637	1.68409e-14	3.57308e-14
CD40LG	chrX	135730336	135742549	3.691	12.912	1.68397e-14	3.57308e-14
ICAM4	chr19	10397643	10399260	3.995	15.94	1.72894e-14	3.65707e-14
IFI16	chr1	158979682	159024945	4.056	16.63	1.77747e-14	3.73706e-14
IQGAP2	chr5	75904920	76003957	3.476	11.128	1.82134e-14	3.82151e-14
NBEAL2	chr3	47043321	47051353	3.748	13.431	1.84217e-14	3.8536e-14
TESC	chr12	117476728	117537251	3.546	11.683	1.84777e-14	3.86144e-14
CXCL1	chr4	74735109	74737019	4.13	17.503	1.8523e-14	3.86317e-14
AMHR2	chr12	53818893	53825459	2.86	7.26	1.8859e-14	3.91368e-14
LMNA	chr1	156096390	156109881	5.847	57.565	1.88936e-14	3.91696e-14
HIST2H2BE	chr1	149856010	149858232	4.49	22.473	1.90875e-14	3.94518e-14
KEL	chr7	142638201	142649548	5.724	52.853	1.91054e-14	3.94518e-14
MADD	chr11	47346372	47351584	4.812	28.096	1.92945e-14	3.97242e-14
EHD3	chr2	31456880	31491260	2.94	7.675	1.93773e-14	3.98555e-14
MYO15B	chr17	73607033	73622955	2.682	6.419	1.94534e-14	3.99332e-14
LDLR	chr19	11200038	11244505	3.481	11.169	1.97028e-14	4.03656e-14
CLEC1B	chr12	10138106	10153385	3.906	14.987	2.04334e-14	4.16987e-14
PDE5A	chr4	120415550	120549239	3.243	9.47	2.06989e-14	4.21167e-14
C11orf21	chr11	2308917	2321413	3.331	10.063	2.12353e-14	4.29152e-14
RAB27B	chr18	52495708	52562865	4.882	29.485	2.14552e-14	4.32758e-14
OTUD5	chrX	48779303	48805962	3.407	10.611	2.1649e-14	4.34982e-14
2016-09-05	chr22	19705958	19710845	5.023	32.517	2.17039e-14	4.35666e-14
RHOC	chr1	113243749	113250025	2.92	7.57	2.18007e-14	4.36753e-14
SEC14L5	chr16	5061838	5069406	3.897	14.9	2.17864e-14	4.36753e-14
PCP2	chr19	7696501	7698634	4.298	19.666	2.18357e-14	4.36753e-14
TNFAIP8	chr5	118604387	118730299	2.839	7.156	2.19463e-14	4.38002e-14
NRD1	chr1	52254866	52343712	4.114	17.32	2.22906e-14	4.43601e-14
MFSD6	chr2	191298091	191367073	2.758	6.763	2.23667e-14	4.43845e-14
CDK5RAP2	chr9	123151147	123165761	4.413	21.3	2.25215e-14	4.46068e-14
ZBTB16	chr11	114110654	114127552	3.222	9.332	2.32641e-14	4.5644e-14
PROSER2	chr10	11865397	11914276	3.174	9.026	2.3341e-14	4.5709e-14
GP1BB	chr22	19711066	19712297	8.209	295.889	2.36897e-14	4.63049e-14
PEAR1	chr1	156863523	156886226	3.512	11.408	2.3996e-14	4.67284e-14
SLA	chr8	134048973	134072603	2.955	7.754	2.40343e-14	4.67594e-14
SRC	chr20	35974531	36033835	3.682	12.838	2.41679e-14	4.69318e-14
NFYC	chr1	41228718	41237277	2.342	5.069	2.43227e-14	4.71884e-14
EMP3	chr19	48829440	48833832	3.628	12.366	2.44975e-14	4.73954e-14
PFKP	chr10	3159038	3179120	3.347	10.178	2.49342e-14	4.7939e-14
ATP2A3	chr17	3827163	3867758	3.431	10.789	2.51629e-14	4.82732e-14
LDLRAD4	chr18	13382682	13652753	2.739	6.676	2.51973e-14	4.82732e-14
GPSM3	chr6	32158542	32160820	5.346	40.663	2.54216e-14	4.85081e-14
SH3BP5	chr3	15295863	15382901	5.539	46.505	2.61717e-14	4.97574e-14
TUBA4A	chr2	220113270	220118668	4.309	19.818	2.64021e-14	5.00585e-14
SLC9A9	chr3	143566263	143569883	2.732	6.646	2.64946e-14	5.01883e-14
	chr1	207911927	207914542	3.058	8.327	2.66011e-14	5.02986e-14
RGS6	chr14	72399156	73033238	2.99	7.947	2.66749e-14	5.03925e-14
ALOX5AP	chr13	31309645	31338565	5.368	41.299	2.68127e-14	5.05611e-14
EMC8	chr16	85812231	85833148	2.156	4.458	2.70481e-14	5.09591e-14
IRF2	chr4	185308876	185395726	2.633	6.204	2.71414e-14	5.10425e-14
DOCK5	chr8	25269312	25273229	2.027	4.074	2.79563e-14	5.22922e-14
GP9	chr3	128779630	128806380	2.8	6.966	3.04348e-14	5.61229e-14
	chr21	46293996	46296064	2.595	6.043	3.20753e-14	5.8718e-14
KAT2B	chr3	20081524	20195896	2.94	7.676	3.25136e-14	5.9275e-14
PPHLN1	chr12	42719947	42835765	3.278	9.703	3.26466e-14	5.94655e-14
STAT5A	chr17	40458475	40464092	3.704	13.034	3.321e-14	6.04389e-14
THRB	chr3	24179304	24231623	3.036	8.205	3.33159e-14	6.05788e-14
CACUL1	chr10	120440494	120514758	1.978	3.939	3.33979e-14	6.0675e-14
PRUNE	chr1	150980973	151008189	2.411	5.319	3.45535e-14	6.25975e-14
CMTM5	chr14	23845756	23848981	2.234	4.704	3.45762e-14	6.25975e-14
	chr11	93915700	93918763	2.893	7.426	3.49754e-14	6.29921e-14
CTSA	chr20	44520419	44527458	3.43	10.781	3.50842e-14	6.30247e-14
ABHD16A	chr6	31654726	31671137	2.972	7.847	3.50659e-14	6.30247e-14
LOC102724508	chr17	45384831	45401267	3.327	10.036	3.51991e-14	6.31767e-14
TSPAN15	chr10	71211226	71267423	3.281	9.718	3.58905e-14	6.42518e-14
COTL1	chr16	84599199	84633561	4.908	30.033	3.61029e-14	6.44661e-14
C1orf116	chr1	207191866	207206101	2.937	7.66	3.66094e-14	6.49258e-14
LOC158960	chrX	153652723	153656825	2.673	6.379	3.67711e-14	6.51572e-14
LINC00892	chrX	135721702	135724588	3.721	13.187	3.75554e-14	6.63215e-14
SYTL4	chrX	99929489	99987135	3.24	9.447	3.77301e-14	6.65173e-14
PPM1A	chr14	60714372	60715909	3.401	10.561	3.82259e-14	6.71078e-14
EPSTI1	chr13	43460524	43566407	4.154	17.801	3.85502e-14	6.74501e-14
GSTK1	chr7	142960522	142966222	2.485	5.598	3.85198e-14	6.74501e-14
FAM63A	chr1	150969301	150979385	3.514	11.426	3.88146e-14	6.78557e-14
C11orf21	chr11	2317507	2323143	3.491	11.24	3.9063e-14	6.81757e-14
CD226	chr18	67530193	67624232	4.141	17.641	3.93566e-14	6.85733e-14
HGD	chr3	120347010	120363858	3.614	12.246	3.96561e-14	6.90376e-14
MEF2C	chr5	88014058	88119744	3.167	8.984	3.97735e-14	6.91265e-14
ADORA2A	chr22	24819565	24838328	3.212	9.267	3.9868e-14	6.9233e-14
CNPY3	chr6	42891680	42908343	3.201	9.199	4.04032e-14	7.00458e-14
F2R	chr5	76011868	76031595	3.63	12.381	4.06682e-14	7.03882e-14
PTGS1	chr9	125133284	125159607	2.342	5.07	4.09299e-14	7.07238e-14
MYL6	chr12	56552045	56555366	5.668	50.829	4.11488e-14	7.09257e-14
HIST1H3H	chr6	27777842	27778314	5.025	32.567	4.11279e-14	7.09257e-14
CASP2	chr7	142993821	143004790	3.24	9.447	4.10944e-14	7.09257e-14
EMC3	chr3	10005636	10028522	2.194	4.575	4.16324e-14	7.16943e-14
TARS	chr5	33460147	33468202	3.249	9.51	4.17521e-14	7.17876e-14
ZFR	chr5	32354299	32390830	2.848	7.198	4.18954e-14	7.19747e-14
SNW1	chr14	78183944	78186944	3.699	12.983	4.20192e-14	7.2128e-14
HPCAL1	chr2	10527901	10567763	3.136	8.793	4.23862e-14	7.26383e-14
HIST1H2AC	chr6	26124035	26143627	3.1	8.575	4.24757e-14	7.27319e-14
P2RY12	chr3	151054631	151058643	3.072	8.41	4.26831e-14	7.29334e-14
DCTN3	chr9	34613542	34620520	2.062	4.176	4.35919e-14	7.4338e-14
MAX	chr14	65541842	65569413	4.896	29.771	4.46588e-14	7.60139e-14
LOC100505812	chr19	48758932	48761450	2.344	5.077	4.47443e-14	7.60546e-14
2016-09-05	chr22	19701679	19712484	4.442	21.732	4.50643e-14	7.65145e-14
	chr4	117265232	117277177	4.544	23.335	4.50883e-14	7.65145e-14
CAMK1	chr3	9799027	9805059	3.684	12.853	4.52359e-14	7.67026e-14
YPEL3	chr16	30103637	30107537	3.491	11.244	4.53169e-14	7.67775e-14
TMEM164	chrX	109245863	109421016	3.032	8.179	4.55207e-14	7.69977e-14
HLA-E	chr6	30457183	30461982	3.979	15.77	4.68542e-14	7.9125e-14
CAPN1	chr11	64951654	64979541	4.48	22.319	4.71443e-14	7.93954e-14
RANBP2	chr2	109385717	109402267	2.451	5.466	4.72428e-14	7.93954e-14
RNASEK	chr17	6915736	6917852	2.134	4.389	4.77997e-14	8.00733e-14
FAM63A	chr1	150969301	150979273	3.738	13.344	4.82624e-14	8.07187e-14
CHRNE	chr17	4801064	4806369	2.24	4.725	4.83611e-14	8.08189e-14
STON1	chr2	48818998	48826031	3.124	8.716	4.91664e-14	8.20333e-14
TLN1	chr9	35697035	35699702	7.655	201.489	4.96242e-14	8.2731e-14
AMPD2	chr1	110164927	110174679	2.82	7.062	4.97042e-14	8.27598e-14
OST4	chr2	27293342	27294567	2.315	4.977	5.09493e-14	8.45346e-14
TLN1	chr9	35697035	35718066	3.751	13.459	5.103e-14	8.46012e-14
GUCY1B3	chr4	156722335	156728794	4.375	20.748	5.21929e-14	8.63919e-14
HBE1	chr11	5269502	5290684	11.284	2494.01	5.23029e-14	8.64576e-14
GPSM3	chr6	32158542	32160249	4.57	23.75	5.25357e-14	8.67165e-14
XPNPEP1	chr10	111624281	111683311	3.596	12.093	5.29674e-14	8.73273e-14
GP5	chr3	194111959	194119819	3.165	8.971	5.40374e-14	8.88806e-14
ACSS2	chr20	33509881	33515769	3.423	10.725	5.42052e-14	8.9047e-14
FGD3	chr9	95728006	95798610	2.239	4.722	5.42239e-14	8.9047e-14
RALB	chr2	121010414	121052286	2.622	6.158	5.44775e-14	8.93228e-14
	chr9	10696590	10765088	3.77	13.638	5.45528e-14	8.9376e-14
RBM38	chr20	55966454	55984386	2.441	5.431	5.47435e-14	8.94775e-14
TNF	chr6	31543344	31546112	3.163	8.956	5.47176e-14	8.94775e-14
TSC22D4	chr7	100064142	100076418	2.531	5.779	5.4788e-14	8.94801e-14
ABHD16A	chr6	31654726	31671137	2.634	6.208	5.50137e-14	8.97785e-14
FCGR2A	chr1	161475205	161489360	3.49	11.239	5.5451e-14	9.02801e-14
TUBA8	chr22	18593453	18614498	3.628	12.367	5.54328e-14	9.02801e-14
INSIG1	chr7	155089486	155101945	3.804	13.969	5.60799e-14	9.10907e-14
ZMYND8	chr20	45837831	45853336	3.119	8.688	5.67396e-14	9.20905e-14
MYZAP	chr15	57884102	57977562	4.64	24.926	5.74224e-14	9.29817e-14
CAMTA2	chr17	4869390	4877657	2.915	7.545	5.81712e-14	9.39027e-14
TPM4	chr19	16178317	16213813	4.164	17.927	5.84949e-14	9.42485e-14
STOM	chr9	124101266	124132582	3.792	13.855	5.85355e-14	9.42485e-14
COPB2	chr3	139076433	139092363	3.576	11.929	5.8654e-14	9.4317e-14
TCIRG1	chr11	67810447	67818366	2.678	6.402	5.88967e-14	9.44252e-14
CPQ	chr8	97877655	98155731	3.08	8.457	5.90074e-14	9.45209e-14
TNFSF9	chr19	6531010	6535939	3.056	8.316	6.13055e-14	9.76698e-14
SOD2	chr6	160100093	160114353	5.126	34.928	6.16247e-14	9.78863e-14
DENND2D	chr1	111726875	111747182	2.641	6.237	6.23797e-14	9.86349e-14
ZNF710	chr15	90617765	90627308	2.116	4.334	6.23674e-14	9.86349e-14
DYNLRB1	chr20	33104189	33128762	1.961	3.895	6.28263e-14	9.91111e-14
	chr8	55091169	55120923	3.527	11.529	6.32373e-14	9.96133e-14
ELMO2	chr20	44994615	44996884	3.427	10.757	6.34505e-14	9.98737e-14
LINC00152	chr2	87754974	87821030	4.708	26.144	6.42659e-14	1.00929e-13
CTDSP1	chr2	219263026	219270739	2.801	6.971	6.42454e-14	1.00929e-13
MEIS1	chr2	66672195	66799933	3.178	9.048	6.48395e-14	1.01676e-13
LAMTOR1	chr11	71808336	71811212	2.772	6.833	6.53193e-14	1.02275e-13
AP2B1	chr17	34046902	34053436	4.307	19.796	6.56345e-14	1.02681e-13
SLC40A1	chr2	190425316	190445537	4.776	27.395	6.5677e-14	1.02681e-13
ABHD17A	chr19	1876975	1885518	2	4	6.60502e-14	1.0311e-13
DDX47	chr12	12976462	12982915	2.53	5.777	6.65667e-14	1.03761e-13
EPS15L1	chr19	16465987	16488495	2.054	4.153	6.72386e-14	1.0473e-13
BRD1	chr22	50166895	50221190	2.035	4.098	6.81409e-14	1.05977e-13
GATA2	chr3	128198262	128202703	4.781	27.484	6.82959e-14	1.0606e-13
SELP	chr1	169557674	169599377	3.998	15.981	6.84767e-14	1.06198e-13
ZYX	chr7	143083481	143088276	6.608	97.551	6.84868e-14	1.06198e-13
STAT3	chr17	40465168	40475513	3.434	10.804	6.85771e-14	1.06259e-13
PDLIM1	chr10	96997323	97006943	6.233	75.219	6.95737e-14	1.07273e-13
CASP4	chr11	104813594	104839325	4.174	18.05	6.95455e-14	1.07273e-13
ZC3H12C	chr11	109963309	110042684	2.365	5.15	6.96428e-14	1.07273e-13
LPIN2	chr18	2916740	2923758	2.677	6.396	6.95187e-14	1.07273e-13
HIST1H3H	chr6	27740774	27782137	4.552	23.455	6.96141e-14	1.07273e-13
AIF1	chr6	31583033	31584798	4.451	21.866	7.05995e-14	1.08629e-13
FOXJ3	chr1	42642147	42645767	2.261	4.792	7.10478e-14	1.09195e-13
SYTL4	chrX	99929489	99986522	3.887	14.79	7.13826e-14	1.09548e-13
NT5M	chr17	17227326	17251108	3.96	15.562	7.1722e-14	1.09808e-13
ZNF688	chr16	30580837	30582650	2.469	5.535	7.24375e-14	1.10597e-13
MYOM1	chr18	3066623	3082858	3.844	14.364	7.26879e-14	1.10817e-13
PIK3CG	chr7	106522994	106549427	2.357	5.122	7.34474e-14	1.11613e-13
NPRL3	chr16	134237	142594	3.719	13.165	7.3657e-14	1.11642e-13
RGS9	chr17	63204447	63223823	3.56	11.798	7.3648e-14	1.11642e-13
NDUFAF3	chr3	49059074	49060926	2.047	4.133	7.38403e-14	1.11839e-13
EPOR	chr19	11487881	11495018	2.839	7.158	7.53678e-14	1.13657e-13
IL6ST	chr5	55230925	55290821	3.634	12.414	7.56546e-14	1.14007e-13
BCL3	chr19	45251978	45263301	3.639	12.459	7.67157e-14	1.1519e-13
PCP2	chr19	7695602	7701898	2.99	7.947	7.81005e-14	1.16932e-13
EGFL7	chr9	139565560	139567132	3.23	9.38	7.85102e-14	1.17461e-13
LOC100133445	chr1	2487208	2488450	3.206	9.228	7.86186e-14	1.17539e-13
RPRD1B	chr20	36676975	36720768	2.161	4.472	7.90683e-14	1.18042e-13
PROS1	chr3	93591881	93599343	4.031	16.343	7.91761e-14	1.18119e-13
CPA3	chr3	148583043	148614872	6.557	94.15	7.92885e-14	1.18202e-13
PPP1R18	chr6	30644164	30645324	4.548	23.39	7.9792e-14	1.18868e-13
FAM21C	chr10	46283002	46288496	2.543	5.828	8.00644e-14	1.19188e-13
VPS29	chr12	110929328	110939945	3.332	10.067	8.0341e-14	1.19515e-13
ARID5A	chr2	97214899	97218377	3.102	8.585	8.23286e-14	1.21863e-13
CD68	chr17	7482806	7485429	4.529	23.079	8.40849e-14	1.24198e-13
NUP214	chr9	134083118	134105120	2.563	5.91	8.46153e-14	1.24805e-13
DENND4A	chr15	65948454	65972637	2.931	7.628	8.48602e-14	1.25046e-13
PACSIN2	chr22	43265772	43398439	3.336	10.097	8.57239e-14	1.25906e-13
MIR4435-1HG	chr2	112168209	112252692	5.054	33.216	8.66985e-14	1.27245e-13
HPS4	chr22	26846849	26875647	2.823	7.076	8.73313e-14	1.27817e-13
SLC9A9	chr3	142984064	143567373	2.594	6.036	8.78788e-14	1.28438e-13
GABARAP	chr17	7143738	7145753	1.956	3.881	8.86113e-14	1.28966e-13
FAM110A	chr20	825251	826922	3.897	14.894	8.84884e-14	1.28966e-13
IFI16	chr1	158979682	159024945	3.592	12.057	8.91075e-14	1.29327e-13
ADCY6	chr12	49159487	49168745	3.15	8.875	8.93005e-14	1.29517e-13
UBN1	chr16	4927965	4932605	2.475	5.56	8.97578e-14	1.29881e-13
LRCH4	chr7	100171634	100183811	3.398	10.542	9.06191e-14	1.30793e-13
CCND3	chr6	41902671	42016632	3.687	12.883	9.37523e-14	1.34109e-13
MPP1	chrX	154006959	154033802	1.936	3.826	9.35777e-14	1.34109e-13
DNM3	chr1	172072686	172387610	3.559	11.788	9.45571e-14	1.34447e-13
PPHLN1	chr12	42719947	42835765	3.13	8.752	9.45691e-14	1.34447e-13
ITGB3	chr17	45328616	45396981	6.156	71.32	9.42807e-14	1.34447e-13
MEF2C	chr5	88014058	88119744	3.041	8.23	9.44516e-14	1.34447e-13
HERC5	chr4	89418205	89427319	2.259	4.787	9.46439e-14	1.34462e-13
FAM65A	chr16	67574404	67580715	2.775	6.847	9.4963e-14	1.34731e-13
WIPF1	chr2	175424164	175462520	4.068	16.767	9.50326e-14	1.34739e-13
CR1L	chr1	207818458	207897036	3.934	15.288	9.51605e-14	1.34828e-13
FYB	chr5	39105354	39270759	3.871	14.632	9.59261e-14	1.35729e-13
TFPI	chr2	188328958	188419219	3.077	8.436	9.61826e-14	1.35907e-13
S100A8	chr1	153362508	153363664	5.853	57.789	9.68265e-14	1.36632e-13
HIPK2	chr7	139246313	139477693	2.694	6.47	9.70022e-14	1.36695e-13
TSPAN18	chr11	44811445	44953979	4.172	18.021	9.80234e-14	1.37854e-13
FXYD5	chr19	35645625	35660788	2.783	6.883	9.83518e-14	1.38223e-13
C19orf33	chr19	38794804	38795646	4.466	22.094	9.89977e-14	1.39027e-13
RUNX1	chr21	36160098	36421595	3.05	8.279	1.00916e-13	1.4145e-13
FAM21A	chr10	51887874	51893376	2.097	4.277	1.0207e-13	1.42829e-13
KMT2D	chr12	49395913	49417881	2.429	5.384	1.02108e-13	1.42829e-13
MEIS1	chr2	66723424	66799933	3.7	12.997	1.03233e-13	1.44305e-13
PTPN6	chr12	7060434	7070479	4.444	21.764	1.03583e-13	1.44698e-13
HDAC6	chrX	48673560	48683392	2.927	7.603	1.03681e-13	1.44704e-13
RASGRP3	chr2	33701321	33789798	2.319	4.991	1.04451e-13	1.45482e-13
HBG2	chr11	5269502	5276041	5.623	49.284	1.05812e-13	1.47024e-13
ICAM2	chr17	62079955	62097994	1.945	3.851	1.06077e-13	1.47195e-13
TRPV2	chr17	16318856	16340317	3.098	8.565	1.06223e-13	1.47202e-13
LY6G6E	chr6	31679753	31681842	4.044	16.499	1.06817e-13	1.47731e-13
EXOC3L2	chr19	45715688	45720793	3.438	10.837	1.06958e-13	1.47788e-13
WFDC1	chr16	84328312	84363457	3.103	8.593	1.07108e-13	1.47839e-13
SCYL2	chr12	100729468	100735713	2.843	7.177	1.08838e-13	1.4983e-13
SLC9A9	chr3	142983930	143214791	2.163	4.478	1.08944e-13	1.49877e-13
CREB3L2	chr7	137559356	137566949	2.56	5.897	1.09215e-13	1.50151e-13
MAX	chr14	65541842	65569262	4.091	17.038	1.11876e-13	1.53204e-13
KSR1	chr17	25938352	25953584	3.509	11.388	1.12166e-13	1.53457e-13
NCOA4	chr10	51572364	51590734	3.116	8.67	1.12318e-13	1.53506e-13
HEXIM1	chr17	43224684	43229468	3.268	9.633	1.12556e-13	1.5369e-13
PRKAB1	chr12	120116480	120119432	3.109	8.625	1.13325e-13	1.54377e-13
SPECC1	chr17	19990335	20218072	2.266	4.81	1.13714e-13	1.54806e-13
GUSB	chr7	65425567	65444380	2.584	5.998	1.14288e-13	1.55485e-13
COASY	chr17	40714092	40718299	2.438	5.42	1.14539e-13	1.55639e-13
GFI1B	chr9	135854098	135867084	4.604	24.317	1.15004e-13	1.56052e-13
PTPN6	chr12	7066420	7070577	3.598	12.113	1.16414e-13	1.57351e-13
SYK	chr9	93563962	93660842	3.643	12.488	1.17191e-13	1.58197e-13
FLI1	chr11	128556430	128683162	3.812	14.047	1.17422e-13	1.58406e-13
VASH1	chr14	77232108	77249694	2.585	5.998	1.18715e-13	1.5992e-13
ST3GAL5	chr2	86066272	86094793	3.261	9.586	1.19064e-13	1.60103e-13
ZNFX1	chr20	47862406	47869259	2.291	4.893	1.18992e-13	1.60103e-13
PRKAR1A	chr17	66509078	66529570	3.224	9.341	1.19392e-13	1.60442e-13
2016-09-09	chr17	75450111	75496749	2.841	7.164	1.19749e-13	1.60767e-13
MACF1	chr1	39914456	39953458	2.871	7.315	1.21302e-13	1.62588e-13
SMOX	chr20	4136061	4168394	4.427	21.507	1.22201e-13	1.63478e-13
VAMP8	chr2	85804614	85809156	2.558	5.888	1.22754e-13	1.64113e-13
TTYH3	chr7	2699580	2704438	3.342	10.14	1.23341e-13	1.64645e-13
DYRK1A	chr21	38881277	38887682	3.4	10.554	1.24234e-13	1.65455e-13
ZNF385A	chr12	54762913	54784318	4.398	21.076	1.24529e-13	1.65743e-13
RNH1	chr11	494512	507283	2.252	4.765	1.2476e-13	1.65854e-13
TIAF1	chr17	27400539	27402627	2.967	7.821	1.24851e-13	1.65854e-13
DCTN2	chr12	57923833	57933009	3.232	9.398	1.26299e-13	1.67032e-13
RNPEPL1	chr2	241508623	241518172	2.844	7.179	1.26297e-13	1.67032e-13
PJA2	chr5	108670404	108674069	3.537	11.604	1.26231e-13	1.67032e-13
LARP7	chr4	113568124	113578748	3.087	8.496	1.28897e-13	1.70037e-13
JAK3	chr19	17935593	17958841	2.477	5.569	1.29307e-13	1.70146e-13
WDR91	chr7	134850532	134896316	2.513	5.71	1.29686e-13	1.70216e-13
SLX4	chr16	3627958	3639004	3.041	8.232	1.30014e-13	1.70341e-13
CKLF	chr16	66586466	66600190	2.576	5.961	1.30026e-13	1.70341e-13
LOC284454	chr19	13945330	13947103	2.661	6.327	1.31057e-13	1.71476e-13
HLA-B	chr6	31321649	31324989	5.141	35.284	1.31617e-13	1.71761e-13
PSAP	chr10	73575995	73584673	5.618	49.128	1.32101e-13	1.72194e-13
ELF1	chr13	41506055	41556418	3.423	10.727	1.33512e-13	1.73924e-13
UBA1	chrX	47070647	47074571	3.852	14.443	1.33776e-13	1.74159e-13
LAT2	chr7	73624087	73644164	3.811	14.037	1.34539e-13	1.75044e-13
MRPL37	chr1	54673176	54684057	2.863	7.276	1.3682e-13	1.7779e-13
SULT1A1	chr16	28616908	28621365	4.411	21.277	1.38051e-13	1.79055e-13
SIAE	chr11	124505685	124521760	3.808	14.006	1.40915e-13	1.82542e-13
TBXA2R	chr19	3594504	3606831	3.721	13.186	1.41217e-13	1.82593e-13
EFHC2	chrX	44007128	44202923	2.309	4.957	1.44632e-13	1.86316e-13
TOMM70A	chr3	100082185	100093094	2.06	4.171	1.4525e-13	1.86881e-13
TSC22D4	chr7	100064142	100076902	2.149	4.434	1.45958e-13	1.8756e-13
C9orf89	chr9	95861693	95875746	2.94	7.674	1.46062e-13	1.87578e-13
EHD1	chr11	64620199	64647185	2.384	5.221	1.46495e-13	1.88019e-13
NCOA6	chr20	33302478	33326221	2.687	6.438	1.4739e-13	1.89051e-13
TREX1	chr3	48506919	48509044	2.655	6.298	1.47586e-13	1.89186e-13
TNFRSF14	chr1	2487438	2508510	2.577	5.968	1.47806e-13	1.89235e-13
CORO1C	chr12	109038885	109125326	2.198	4.588	1.49611e-13	1.90844e-13
FHL3	chr1	38462394	38463353	3.284	9.742	1.51088e-13	1.92492e-13
LINC00963	chr9	132250915	132275979	2.086	4.246	1.51494e-13	1.92892e-13
CNPY3	chr6	42891707	42908343	2.767	6.807	1.5295e-13	1.94508e-13
PPBP	chr4	74845744	74853959	2.654	6.296	1.53421e-13	1.94988e-13
TMEM87B	chr2	112865409	112877377	2.371	5.173	1.55768e-13	1.9713e-13
F2RL2	chr5	75911307	75919259	3.879	14.718	1.56534e-13	1.97739e-13
CLCN4	chrX	10124985	10205699	3.449	10.922	1.56935e-13	1.98126e-13
DOK3	chr5	176928906	176937427	4.227	18.728	1.57379e-13	1.98327e-13
PDLIM7	chr5	176910395	176924606	2.661	6.326	1.58052e-13	1.99054e-13
	chr19	1874941	1875646	2.374	5.185	1.5895e-13	1.99944e-13
NCOR2	chr12	124808719	124824551	3.202	9.204	1.59548e-13	2.00574e-13
ST6GAL1	chr3	186739665	186796343	3.639	12.454	1.60143e-13	2.0108e-13
WDR45	chrX	48932092	48937564	2.461	5.505	1.60997e-13	2.0191e-13
UBA7	chr3	49842638	49848707	2.942	7.683	1.61412e-13	2.02309e-13
GLE1	chr9	131294947	131304801	2.686	6.437	1.62809e-13	2.03937e-13
S100A4	chr1	153516095	153518282	3.578	11.945	1.63962e-13	2.05012e-13
DOK3	chr5	176928906	176937427	4.567	23.696	1.64509e-13	2.05572e-13
LRRFIP2	chr3	37184030	37216706	1.909	3.755	1.64701e-13	2.05689e-13
ANXA9	chr1	150965683	150969395	3.038	8.215	1.6534e-13	2.06364e-13
TXNDC11	chr16	11772934	11785133	2.879	7.359	1.66077e-13	2.07036e-13
ZFAND2B	chr2	220071506	220074373	2.651	6.281	1.68041e-13	2.08957e-13
TREML1	chr6	41116999	41122087	4.075	16.851	1.68119e-13	2.08957e-13
ENO1	chr1	8920933	8930208	5.514	45.707	1.6915e-13	2.09988e-13
TGFB1	chr19	41816195	41854974	6.189	72.969	1.69069e-13	2.09988e-13
GJA4	chr1	35258599	35261348	2.609	6.101	1.69431e-13	2.10212e-13
TMEM91	chr19	41869438	41898594	2.286	4.878	1.71338e-13	2.12074e-13
ABCC1	chr16	16229240	16253668	3.472	11.098	1.72377e-13	2.13107e-13
NNT	chr5	43603229	43705668	2.09	4.258	1.72536e-13	2.13177e-13
PAIP2	chr5	138677521	138705409	4.533	23.154	1.73041e-13	2.13547e-13
LYZ	chr12	69742134	69748013	4.478	22.283	1.73772e-13	2.1407e-13
PLCB2	chr15	40580098	40583223	3.319	9.982	1.73724e-13	2.1407e-13
USP24	chr1	55530663	55552581	2.32	4.993	1.74584e-13	2.14816e-13
ZCCHC6	chr9	88902528	88913679	3.045	8.252	1.75775e-13	2.15772e-13
KIAA0922	chr4	154538755	154559008	2.733	6.647	1.76767e-13	2.16735e-13
PAPSS2	chr10	89494226	89507462	2.535	5.797	1.78494e-13	2.18467e-13
NFATC1	chr18	77160274	77228002	3.553	11.737	1.80114e-13	2.2032e-13
SNCA	chr4	90645250	90758127	2.612	6.111	1.80893e-13	2.21014e-13
ZEB2	chr2	145141942	145277958	2.747	6.715	1.82194e-13	2.22343e-13
FAM214B	chr9	35104083	35107050	2.745	6.705	1.82485e-13	2.22568e-13
ZZEF1	chr17	3907739	4046253	1.733	3.324	1.85679e-13	2.25803e-13
TPCN1	chr12	113731911	113736662	2.743	6.696	1.85912e-13	2.25955e-13
VWA5A	chr11	123986111	123995543	3.118	8.68	1.86218e-13	2.26195e-13
MYL12A	chr18	3247528	3256234	2.447	5.452	1.86363e-13	2.26239e-13
SRSF8	chr11	94770893	94804387	2.553	5.868	1.86933e-13	2.26667e-13
CPAMD8	chr19	17002733	17137625	2.223	4.668	1.87363e-13	2.26925e-13
KCTD10	chr12	109886459	109898178	3.502	11.332	1.90415e-13	2.30107e-13
PARP14	chr3	122439741	122449942	3.243	9.468	1.90959e-13	2.30611e-13
NR3C1	chr5	142657496	142688536	2.058	4.165	1.91511e-13	2.3101e-13
TUBA4A	chr2	220114433	220119330	2.471	5.542	1.92632e-13	2.31826e-13
NID1	chr1	236139132	236146804	4.327	20.064	1.95121e-13	2.34415e-13
AP1B1	chr22	29723669	29754446	3.403	10.575	1.95578e-13	2.3483e-13
SPAG5-AS1	chr17	26926151	26944395	2.286	4.877	1.96348e-13	2.35483e-13
PI4KA	chr22	21061979	21065629	3.437	10.829	1.97377e-13	2.3658e-13
LINC00853	chr1	47644922	47646011	2.722	6.599	1.97613e-13	2.36728e-13
NFE2L2	chr2	178095031	178128617	2.074	4.211	1.99971e-13	2.38866e-13
P2RX1	chr17	3799885	3819265	3.282	9.725	2.02807e-13	2.417e-13
C3AR1	chr12	8210919	8218955	3.173	9.021	2.05367e-13	2.43914e-13
POGZ	chr1	151375052	151380887	2.415	5.335	2.07622e-13	2.45893e-13
DGKA	chr12	56337182	56347865	2.075	4.214	2.09344e-13	2.47231e-13
SZT2	chr1	43905752	43921822	1.617	3.067	2.10451e-13	2.48397e-13
CCDC53	chr12	102406717	102455899	1.729	3.315	2.11099e-13	2.49021e-13
STXBP2	chr19	7701987	7713114	2.412	5.324	2.11254e-13	2.49063e-13
ABCC3	chr17	48712218	48762770	3.815	14.078	2.11664e-13	2.49406e-13
IRS2	chr13	110404883	110424611	3.13	8.757	2.12742e-13	2.50252e-13
JOSD2	chr19	51009254	51014612	2.402	5.287	2.13009e-13	2.50424e-13
LINC01089	chr12	122233008	122240225	2.844	7.179	2.15356e-13	2.52898e-13
GSAP	chr7	76940068	77045717	3.19	9.129	2.1661e-13	2.54228e-13
TBCD	chr17	80895320	80901699	3.5	11.315	2.17148e-13	2.54716e-13
TSC22D3	chrX	106956452	106960291	3.97	15.668	2.20312e-13	2.57847e-13
PYGB	chr20	25273256	25278651	2.958	7.77	2.20481e-13	2.579e-13
ZFAND2B	chr2	220071506	220074373	2.186	4.551	2.20632e-13	2.57932e-13
UHMK1	chr1	162466964	162499419	2.639	6.227	2.22368e-13	2.5938e-13
FHOD1	chr16	67263248	67265016	4.812	28.086	2.22509e-13	2.59399e-13
CXCL8	chr4	74606223	74609433	5.164	35.858	2.23487e-13	2.60248e-13
FAM26E	chr6	116832808	116839709	2.361	5.138	2.24506e-13	2.61289e-13
CHIC2	chr4	54875958	54930815	2.044	4.124	2.24646e-13	2.61307e-13
ISG15	chr1	948847	949919	4.372	20.707	2.27114e-13	2.63589e-13
LCP2	chr5	169673167	169694466	4.095	17.089	2.27331e-13	2.63695e-13
B3GALT4	chr6	33244917	33246602	2.108	4.312	2.28978e-13	2.64888e-13
EGFL7	chr9	139557365	139567132	3.67	12.728	2.28995e-13	2.64888e-13
NDUFAF3	chr3	49057908	49060926	3.258	9.566	2.31138e-13	2.66333e-13
HIST1H2AC	chr6	26124373	26124918	4.669	25.446	2.33739e-13	2.68884e-13
YWHAG	chr7	75956103	75961667	4.216	18.586	2.34034e-13	2.69075e-13
LPAR5	chr12	6728001	6745297	3.307	9.9	2.34868e-13	2.69737e-13
PTK2B	chr8	27288699	27316910	2.003	4.007	2.35531e-13	2.70124e-13
APOC2	chr19	45449239	45452822	5.721	52.742	2.3763e-13	2.7206e-13
BCL2L11	chr2	111921016	111926206	2.888	7.405	2.37673e-13	2.7206e-13
RAB4B	chr19	41284124	41302849	1.966	3.908	2.40473e-13	2.74962e-13
CXCL2	chr4	74961782	74965559	2.469	5.538	2.45241e-13	2.79342e-13
CD63	chr12	56119227	56131070	2.003	4.008	2.47163e-13	2.81224e-13
INHBA-AS1	chr7	41772406	41911966	3.307	9.895	2.49121e-13	2.82989e-13
AQP10	chr1	154293592	154297801	3.192	9.142	2.52607e-13	2.86636e-13
PET100	chr19	7694671	7696510	2.847	7.195	2.53228e-13	2.87185e-13
ZER1	chr9	131492062	131512895	3.558	11.778	2.59085e-13	2.92713e-13
PCSK6	chr15	101885482	101970649	2.657	6.307	2.59801e-13	2.93205e-13
ATP2A3	chr17	3827040	3867758	2.052	4.145	2.6059e-13	2.93777e-13
LZIC	chr1	9986210	9990284	3.331	10.064	2.62439e-13	2.95542e-13
FGR	chr1	27938801	27961727	2.686	6.434	2.684e-13	3.00896e-13
MGAT3	chr22	39883229	39888199	2.802	6.972	2.68215e-13	3.00896e-13
IDH3G	chrX	153051221	153054598	3.207	9.235	2.69548e-13	3.01756e-13
TUBA4A	chr2	220114433	220118668	5.283	38.941	2.70254e-13	3.02384e-13
C11orf21	chr11	2317507	2323143	2.587	6.009	2.71484e-13	3.03368e-13
HEXIM2	chr17	43238264	43247406	2.879	7.358	2.72499e-13	3.04157e-13
STXBP2	chr19	7708636	7713114	3.368	10.322	2.73399e-13	3.04921e-13
GRK5	chr10	120967197	121215131	4.051	16.578	2.76129e-13	3.07308e-13
NEXN	chr1	78354200	78409578	3.81	14.023	2.76997e-13	3.07946e-13
SSH2	chr17	28252234	28257444	1.825	3.543	2.77333e-13	3.08155e-13
SPI1	chr11	47376409	47400127	4.81	28.046	2.79698e-13	3.10286e-13
RAB3GAP2	chr1	220321359	220331128	2.044	4.125	2.82357e-13	3.12738e-13
UCP2	chr11	73685716	73689647	4.766	27.205	2.83109e-13	3.13404e-13
EVA1B	chr1	36787594	36789060	2.651	6.281	2.86773e-13	3.16452e-13
RAB37	chr17	72733356	72743474	3.38	10.412	2.87867e-13	3.17205e-13
MDM1	chr12	68688344	68725803	3.071	8.404	2.88689e-13	3.17726e-13
2016-09-06	chrX	118750909	118827333	2.32	4.995	2.89366e-13	3.18303e-13
COG5	chr7	106842189	106914984	3.12	8.692	2.89901e-13	3.18724e-13
OPCML	chr11	132952551	132959166	2.3	4.925	2.90898e-13	3.19315e-13
BNIP2	chr15	59955062	59981642	1.707	3.265	2.91529e-13	3.19839e-13
ADIPOR2	chr12	1800367	1897846	3.133	8.773	2.93816e-13	3.22179e-13
C6orf106	chr6	34555027	34561756	3.035	8.196	2.943e-13	3.22202e-13
LRBA	chr4	151185333	151271854	2.294	4.903	2.95443e-13	3.22944e-13
MDM1	chr12	68688344	68710802	2.246	4.744	2.97e-13	3.24136e-13
UPK1A-AS1	chr19	36158850	36164193	4.815	28.141	3.0197e-13	3.28529e-13
TYROBP	chr19	36395287	36400418	2.018	4.051	3.01828e-13	3.28529e-13
SPNS1	chr16	28986096	28995869	2.253	4.766	3.04095e-13	3.30669e-13
PLEKHM1	chr17	43513213	43519289	2.511	5.7	3.04732e-13	3.31189e-13
RBBP6	chr16	24550908	24560722	4.072	16.817	3.04918e-13	3.31218e-13
MLLT1	chr19	6210388	6216782	3.011	8.063	3.05279e-13	3.3138e-13
SAT1	chrX	23801450	23805697	2.559	5.893	3.06391e-13	3.32126e-13
PRCP	chr11	82535409	82556745	2.101	4.29	3.08188e-13	3.33727e-13
MPP1	chrX	154006959	154033802	4.374	20.729	3.09543e-13	3.3502e-13
SUSD3	chr9	95820970	95847418	2.804	6.984	3.09946e-13	3.35283e-13
VPS39	chr15	42450897	42453784	3.053	8.298	3.12236e-13	3.37236e-13
MLH3	chr14	75475112	75491943	2.468	5.534	3.12969e-13	3.37852e-13
INHBA-AS1	chr7	41772524	41911966	2.34	5.064	3.13557e-13	3.38098e-13
ARMCX6	chrX	100870108	100872991	2.362	5.142	3.23619e-13	3.46657e-13
RSAD2	chr2	7017796	7038363	2.753	6.739	3.25704e-13	3.48176e-13
TSC22D3	chrX	106956452	107019017	3.438	10.837	3.26349e-13	3.48686e-13
PTPRJ	chr11	48002110	48192476	3.66	12.638	3.27069e-13	3.49276e-13
PYGL	chr14	51371766	51387151	3.391	10.488	3.29084e-13	3.50531e-13
HPCAL1	chr2	10470289	10567743	3.341	10.134	3.29869e-13	3.51009e-13
NUDT18	chr8	21964383	21966932	2.124	4.359	3.29791e-13	3.51009e-13
LAMTOR1	chr11	71796029	71814433	3.171	9.005	3.30679e-13	3.51333e-13
DOCK11	chrX	117812317	117820123	2.466	5.525	3.30451e-13	3.51333e-13
LIPH	chr3	185223539	185270208	2.864	7.279	3.33608e-13	3.53365e-13
HBD	chr11	5254059	5255858	6.633	99.239	3.34521e-13	3.54152e-13
TANGO2	chr22	20008592	20053449	2.381	5.21	3.37558e-13	3.56824e-13
TOP1	chr20	39741098	39753127	3.784	13.779	3.38894e-13	3.57692e-13
RAP1A	chr1	112162405	112259317	1.812	3.512	3.39149e-13	3.5778e-13
MIR22HG	chr17	1614798	1619566	2.377	5.196	3.45592e-13	3.62377e-13
C16orf62	chr16	19641410	19712485	2.544	5.833	3.48309e-13	3.64493e-13
RHOF	chr12	122215660	122231594	2.513	5.707	3.49902e-13	3.65977e-13
FAM63A	chr1	150969301	150980854	2.445	5.446	3.52005e-13	3.67991e-13
ROCK2	chr2	11319238	11323784	1.872	3.661	3.55874e-13	3.71106e-13
NBEAL2	chr3	47044017	47051353	2.37	5.17	3.57902e-13	3.72848e-13
HEIH	chr5	180256954	180258618	1.887	3.698	3.60564e-13	3.75247e-13
ADCK3	chr1	227127938	227175246	2.864	7.279	3.61295e-13	3.7582e-13
BIVM-ERCC5	chr13	103518466	103528351	2.528	5.767	3.64452e-13	3.78537e-13
LRRFIP2	chr3	37094117	37217851	2.704	6.516	3.66408e-13	3.80001e-13
SAT1	chrX	23801275	23804327	4.001	16.011	3.67083e-13	3.80512e-13
GK	chrX	30671476	30749577	2.2	4.595	3.68451e-13	3.8174e-13
CSRNP1	chr3	39183342	39195102	2.7	6.498	3.68828e-13	3.81777e-13
SQSTM1	chr5	179247842	179265077	3.143	8.832	3.69338e-13	3.81901e-13
UBALD2	chr17	74261286	74267379	1.83	3.555	3.70775e-13	3.82817e-13
HIST1H2AE	chr6	26217148	26217711	4.381	20.836	3.72384e-13	3.83908e-13
MAFG	chr17	79876145	79881444	2.951	7.734	3.79906e-13	3.9012e-13
PRG2	chr11	57154834	57158130	6.612	97.8	3.81232e-13	3.91096e-13
ABCC1	chr16	16219954	16236930	3.34	10.127	3.84344e-13	3.93901e-13
PCNXL3	chr11	65396470	65405408	2.769	6.819	3.85209e-13	3.944e-13
ELOVL7	chr5	60047616	60140101	3.793	13.865	3.87827e-13	3.96886e-13
KIFAP3	chr1	169890317	169986104	3.414	10.66	3.88455e-13	3.97333e-13
CPAMD8	chr19	17002733	17007724	2.977	7.874	3.89023e-13	3.9772e-13
CALCOCO1	chr12	54104903	54121307	2.351	5.102	3.90416e-13	3.98948e-13
UBXN6	chr19	4445003	4455295	3.05	8.28	3.91799e-13	4.00166e-13
BCL2L1	chr20	30252218	30264590	3.449	10.921	3.94789e-13	4.02825e-13
PHF2	chr9	96429699	96441885	2.038	4.106	3.94729e-13	4.02825e-13
GSTM3	chr1	110264784	110283660	3.032	8.182	4.05846e-13	4.12492e-13
PIK3IP1	chr22	31677579	31688520	4.143	17.665	4.06305e-13	4.12758e-13
NFAT5	chr16	69598950	69738569	2.12	4.346	4.0865e-13	4.14535e-13
C5orf45	chr5	179264266	179285840	3.149	8.869	4.08641e-13	4.14535e-13
S100A9	chr1	153330330	153333503	5.854	57.824	4.13158e-13	4.17887e-13
CYB5D2	chr17	4046462	4060995	2.729	6.629	4.17763e-13	4.22136e-13
LTBP1	chr2	33359664	33624575	2.883	7.378	4.20641e-13	4.24427e-13
UPK1A-AS1	chr19	36148010	36164369	3.633	12.41	4.21036e-13	4.2462e-13
PCYT2	chr17	79860777	79869353	1.817	3.523	4.22737e-13	4.2613e-13
C16orf72	chr16	9185224	9207034	2.084	4.239	4.24648e-13	4.27643e-13
SEC61A1	chr3	127784057	127790526	4.272	19.325	4.3122e-13	4.33215e-13
LINC01003	chr7	152161209	152162637	2.609	6.102	4.31123e-13	4.33215e-13
FAM214B	chr9	35104083	35111567	2.366	5.155	4.36217e-13	4.37182e-13
TM6SF1	chr15	83776324	83806111	2.947	7.71	4.37859e-13	4.38617e-13
IFNGR1	chr6	137518619	137523095	3.53	11.551	4.4055e-13	4.40678e-13
TMSB4X	chrX	12993226	12995346	3.241	9.454	4.41131e-13	4.41048e-13
MGAT4B	chr5	179224598	179239226	2.02	4.056	4.45645e-13	4.44921e-13
TST	chr22	37406900	37415494	2.932	7.634	4.52437e-13	4.50408e-13
FLJ32255	chr5	42985501	42993435	3.705	13.041	4.55504e-13	4.53066e-13
SMARCA2	chr9	2087366	2193626	2.481	5.585	4.55541e-13	4.53066e-13
ETFA	chr15	76508629	76603810	2.767	6.806	4.55946e-13	4.53125e-13
TMEM173	chr5	138855113	138862343	3.897	14.899	4.56951e-13	4.53819e-13
TANGO2	chr22	20008592	20053449	2.903	7.479	4.59494e-13	4.55693e-13
EMP3	chr19	48828859	48833832	3.74	13.358	4.60333e-13	4.56123e-13
HGD	chr3	120347010	120366724	3.477	11.133	4.60365e-13	4.56123e-13
MNT	chr17	2287354	2297111	1.944	3.847	4.606e-13	4.5614e-13
TSC22D1	chr13	45006279	45011060	3.375	10.372	4.64283e-13	4.58915e-13
R3HDM4	chr19	896501	897587	4.958	31.084	4.64995e-13	4.58966e-13
EXOC3L4	chr14	103566481	103576894	2.893	7.431	4.68842e-13	4.6245e-13
PPCS	chr1	42922165	42926901	2.285	4.874	4.72247e-13	4.65464e-13
ESAM	chr11	124622446	124632223	2.275	4.841	4.73966e-13	4.66717e-13
MAP1LC3A	chr20	33146501	33148149	2.371	5.173	4.75447e-13	4.67492e-13
ACOT9	chrX	23721777	23761407	2.735	6.656	4.7565e-13	4.67492e-13
SH3BP5	chr3	15295863	15374136	3.181	9.07	4.78589e-13	4.69275e-13
XRCC1	chr19	44047464	44065649	2.821	7.068	4.84276e-13	4.74182e-13
SND1	chr7	127706756	127732686	3.414	10.661	4.86718e-13	4.7568e-13
PITRM1	chr10	3179786	3183889	2.589	6.019	4.87434e-13	4.75934e-13
RBCK1	chr20	400379	411610	1.504	2.837	4.87227e-13	4.75934e-13
TMCC2	chr1	205236723	205242643	3.355	10.23	4.87995e-13	4.76035e-13
SIDT1	chr3	113251218	113348422	2.35	5.099	4.87922e-13	4.76035e-13
RAMP1	chr2	238768187	238820755	3.814	14.065	4.89976e-13	4.77298e-13
CTDSPL	chr3	37903650	38025962	3.958	15.543	4.89975e-13	4.77298e-13
HIST1H1C	chr6	26054880	26056890	3.8	13.927	5.00361e-13	4.86053e-13
ANKRD33B	chr5	10589326	10658220	2.883	7.375	5.02051e-13	4.87467e-13
USP18	chr22	18593439	18660162	2.88	7.359	5.07007e-13	4.89998e-13
STAG2	chrX	123220102	123236505	2.501	5.662	5.12131e-13	4.94263e-13
RAP1B	chr12	69004619	69054385	2.735	6.658	5.13734e-13	4.95334e-13
SELP	chr1	169557674	169599377	1.97	3.919	5.1567e-13	4.9653e-13
MYLK	chr3	123428767	123603149	1.912	3.763	5.20162e-13	5.00624e-13
YPEL3	chr16	30103635	30107537	2.619	6.145	5.31432e-13	5.10529e-13
MPDU1	chr17	7490100	7491587	2.961	7.789	5.32702e-13	5.11293e-13
DECR1	chr8	91042730	91064227	3.496	11.28	5.33208e-13	5.11293e-13
LINC00152	chr2	87756188	87821030	5.276	38.745	5.39258e-13	5.16382e-13
ABCD1	chrX	152990323	153010216	2.094	4.269	5.42456e-13	5.18967e-13
MADD	chr11	47315071	47351584	3.621	12.302	5.47015e-13	5.22849e-13
FBRS	chr16	30669642	30682132	3.242	9.464	5.49611e-13	5.24609e-13
CHST2	chr3	142838618	142842856	2.183	4.541	5.51241e-13	5.25599e-13
B4GALT1	chr9	33110528	33113763	3.013	8.072	5.54869e-13	5.28178e-13
LINC01003	chr7	152161209	152162630	3.032	8.177	5.56698e-13	5.29677e-13
MYH9	chr22	36677323	36680114	6.579	95.624	5.57597e-13	5.2985e-13
RAB33A	chrX	129305773	129318844	3.109	8.628	5.57496e-13	5.2985e-13
TLN1	chr9	35697035	35715357	3.451	10.936	5.61664e-13	5.3298e-13
AFAP1	chr4	7795224	7810144	2.103	4.296	5.65817e-13	5.3664e-13
POLD4	chr11	67118236	67121067	2.199	4.593	5.66194e-13	5.36753e-13
PCIF1	chr20	44572909	44576662	2.175	4.517	5.67641e-13	5.37636e-13
VPS28	chr8	145648984	145653946	2.214	4.64	5.6844e-13	5.38149e-13
PAN3	chr13	28852311	28869475	2.061	4.174	5.68876e-13	5.38165e-13
TPP1	chr11	6633997	6640692	4.309	19.824	5.76313e-13	5.4412e-13
DNAJC6	chr1	65720293	65881552	2.749	6.722	5.77482e-13	5.44731e-13
CTTN	chr11	70244612	70282726	2.453	5.477	5.80446e-13	5.47032e-13
STAMBP	chr2	74056043	74101848	2.112	4.322	5.80998e-13	5.47305e-13
JUND	chr19	18390504	18392466	1.996	3.99	5.8184e-13	5.47603e-13
HECA	chr6	139456249	139502169	2.405	5.295	5.83328e-13	5.48756e-13
	chr12	68774094	68797707	2.422	5.358	5.84653e-13	5.4877e-13
CTSA	chr20	44520084	44527458	3.103	8.595	5.83675e-13	5.4877e-13
HSPA1A	chr6	31778581	31785910	3.067	8.38	5.84304e-13	5.4877e-13
TOM1L2	chr17	17746821	17758714	3.155	8.909	5.86194e-13	5.49717e-13
APOBEC3G	chr22	39473010	39483748	2.458	5.494	5.90483e-13	5.52993e-13
SLC30A5	chr5	68389776	68426899	2.351	5.102	5.93817e-13	5.55865e-13
DAB2	chr5	39371776	39425335	3.592	12.063	6.0778e-13	5.6614e-13
SEPT5-GP1BB	chr22	19705992	19712297	5.05	33.122	6.10075e-13	5.68025e-13
FAM65B	chr6	24804176	25036414	2.407	5.304	6.15124e-13	5.72215e-13
SNAPC2	chr19	7985867	7988136	2.059	4.167	6.15703e-13	5.72216e-13
PLEKHG3	chr14	65204846	65211630	2.389	5.237	6.20283e-13	5.75218e-13
HK1	chr10	71154287	71161650	4.146	17.702	6.23172e-13	5.77128e-13
GFOD1	chr6	13358061	13487872	2.359	5.129	6.23483e-13	5.77159e-13
CCND3	chr6	41902671	42016632	3.426	10.747	6.24314e-13	5.77672e-13
ADRBK1	chr11	67045347	67054065	1.923	3.791	6.40183e-13	5.89218e-13
EGF	chr4	110834040	110934118	2.943	7.688	6.41451e-13	5.90125e-13
SRRM5	chr19	44112146	44118650	1.812	3.511	6.41814e-13	5.90199e-13
NBEAL2	chr3	47031224	47051353	2.801	6.968	6.473e-13	5.93672e-13
NPRL3	chr16	135804	188697	2.107	4.309	6.49733e-13	5.95381e-13
PTK2B	chr8	27308454	27316910	3.506	11.361	6.58146e-13	6.0185e-13
ATP2A3	chr17	3827040	3834208	2.103	4.297	6.61166e-13	6.03698e-13
ANXA4	chr2	70016578	70031703	5.651	50.235	6.61415e-13	6.03698e-13
FAM193A	chr4	2703784	2734314	2.156	4.458	6.63086e-13	6.0443e-13
	chr8	1709356	1711472	2.289	4.888	6.67413e-13	6.07842e-13
GAB3	chrX	153903335	153925721	3.241	9.452	6.67257e-13	6.07842e-13
PPP1R18	chr6	30644164	30655672	3.012	8.066	6.73363e-13	6.11393e-13
GNA15	chr19	3136030	3163767	3.434	10.81	6.74338e-13	6.12012e-13
LYN	chr8	56792386	56925006	2.077	4.219	6.77754e-13	6.14577e-13
ARHGAP25	chr2	69001933	69053957	2.135	4.392	6.90174e-13	6.2394e-13
TAPBPL	chr12	6561740	6571488	2.417	5.342	6.94653e-13	6.27445e-13
UGP2	chr2	64111474	64119765	2.327	5.018	6.96261e-13	6.28354e-13
TTLL3	chr3	9851644	9878040	1.687	3.22	7.15779e-13	6.43185e-13
MOB1B	chr4	71846705	71854090	3.367	10.314	7.18059e-13	6.44679e-13
	chr4	1575793	1582305	3.194	9.152	7.18635e-13	6.44918e-13
LST1	chr6	31553956	31556686	3.499	11.308	7.21343e-13	6.47069e-13
CISH	chr3	50643885	50649262	3.103	8.595	7.25683e-13	6.50403e-13
RTN1	chr14	60062694	60313538	2.642	6.24	7.27005e-13	6.50749e-13
RPN1	chr3	128338811	128349436	4.489	22.454	7.2943e-13	6.5208e-13
CRAT	chr9	131857073	131873070	1.986	3.962	7.32467e-13	6.54185e-13
CRTC2	chr1	153920122	153925389	2.956	7.759	7.34608e-13	6.55585e-13
SF3A2	chr19	2239995	2248682	3.366	10.311	7.35975e-13	6.56524e-13
CCM2	chr7	45039787	45116069	2.841	7.164	7.37381e-13	6.57497e-13
C17orf59	chr17	8091651	8093564	2.45	5.465	7.39595e-13	6.59189e-13
ARRDC2	chr19	18118977	18124911	3.357	10.246	7.41598e-13	6.6041e-13
TESPA1	chr12	55342087	55378530	3.048	8.269	7.43136e-13	6.61497e-13
TPST2	chr22	26921714	26986089	2.207	4.616	7.43517e-13	6.61554e-13
DOCK11	chrX	117796828	117820123	2.332	5.034	7.49043e-13	6.65903e-13
SAT1	chrX	23801275	23804327	3.606	12.176	7.5126e-13	6.67589e-13
BICD2	chr9	95473645	95527083	2.459	5.497	7.51609e-13	6.67614e-13
TRIM58	chr1	248020402	248043786	4.019	16.217	7.53031e-13	6.68309e-13
FXYD5	chr19	35645672	35660788	3.172	9.012	7.53733e-13	6.68647e-13
ARF1	chr1	228275797	228286918	3.716	13.137	7.54496e-13	6.6904e-13
DENND4C	chr9	19230763	19376122	1.839	3.578	7.5602e-13	6.70106e-13
ATP6AP1	chrX	153663322	153664866	4.586	24.017	7.57709e-13	6.71032e-13
ARRDC4	chr15	98512616	98517071	3.04	8.227	7.63352e-13	6.75248e-13
MGLL	chr3	127407905	127542093	2.821	7.069	7.6344e-13	6.75248e-13
FHL3	chr1	38462394	38470055	3.114	8.657	7.67347e-13	6.77841e-13
	chr15	30775224	30782591	3.885	14.775	7.7202e-13	6.81392e-13
LRRC32	chr11	76368312	76374991	3.873	14.657	7.77437e-13	6.85302e-13
CFLAR	chr2	201983269	202037411	2.618	6.141	7.79978e-13	6.86766e-13
GATA2	chr3	128198262	128223434	4.628	24.723	7.81902e-13	6.87628e-13
SERPINB6	chr6	2948393	2971543	3.24	9.45	7.82881e-13	6.88066e-13
INPP5D	chr2	233924677	234116549	2.539	5.813	7.8786e-13	6.91656e-13
STARD4	chr5	110831731	110848157	2.398	5.27	7.88526e-13	6.91656e-13
CD164	chr6	109687714	109696546	4.738	26.688	7.95072e-13	6.95556e-13
PSMC2	chr7	102987971	103009842	3.276	9.689	7.94793e-13	6.95556e-13
STRN4	chr19	47222764	47231879	4.271	19.3	7.95811e-13	6.95911e-13
XK	chrX	37545133	37591383	2.576	5.965	7.9998e-13	6.98971e-13
KIAA1109	chr4	123270037	123283914	2.446	5.448	8.15476e-13	7.09537e-13
SEC14L1	chr17	75207154	75213187	3.265	9.616	8.20453e-13	7.12382e-13
FRMD4B	chr3	69217934	69286290	3.6	12.128	8.2235e-13	7.12842e-13
SUGP2	chr19	19101695	19105519	2.639	6.228	8.2569e-13	7.15143e-13
CR1	chr1	207811083	207815264	1.922	3.788	8.32179e-13	7.20165e-13
PKIG	chr20	43160422	43247678	3.965	15.621	8.33146e-13	7.20702e-13
	chr21	46293964	46296064	1.802	3.487	8.37747e-13	7.24082e-13
NBEAL2	chr3	47044013	47051353	2.495	5.635	8.41617e-13	7.26824e-13
ASAH1	chr8	17924294	17941879	2.289	4.888	8.46678e-13	7.3059e-13
ITGA2B	chr17	42449550	42466873	3.774	13.682	8.55608e-13	7.36164e-13
PTPN6	chr12	7062358	7070577	3.647	12.53	8.58788e-13	7.38291e-13
PRKCA	chr17	64799651	64807150	2.874	7.332	8.61338e-13	7.40178e-13
DNAJB11	chr3	186296190	186303589	3.702	13.013	8.6268e-13	7.40721e-13
BMF	chr15	40379870	40393917	3.921	15.15	8.64622e-13	7.41777e-13
EFCAB13	chr17	45331185	45520984	1.809	3.503	8.66083e-13	7.42725e-13
ANXA4	chr2	70016578	70031675	3.728	13.255	8.7272e-13	7.47495e-13
SHOC2	chr10	112765486	112773612	2.609	6.102	8.73307e-13	7.4769e-13
SOD2	chr6	160100149	160114353	3.015	8.085	8.78591e-13	7.51597e-13
PROS1	chr3	93591881	93643084	2.75	6.728	8.83244e-13	7.54649e-13
RGS9	chr17	63133456	63223821	2.999	7.995	8.85718e-13	7.56452e-13
2016-09-11	chr4	77952142	77954073	1.926	3.8	8.90812e-13	7.5987e-13
PTPN6	chr12	7060434	7070479	1.845	3.592	8.92671e-13	7.60921e-13
SON	chr21	34934882	34949820	3.073	8.418	8.92774e-13	7.60921e-13
TAOK3	chr12	118587606	118810750	2.404	5.293	8.95369e-13	7.6251e-13
TYMP	chr22	50964181	50968514	4.667	25.412	8.96625e-13	7.63268e-13
ABHD16A	chr6	31651118	31658640	3.978	15.754	8.97438e-13	7.63648e-13
CHST2	chr3	142838588	142851399	3.088	8.501	9.03221e-13	7.67943e-13
EZH1	chr17	40852115	40860713	1.846	3.595	9.28214e-13	7.86307e-13
MPG	chr16	135149	135850	3.517	11.446	9.36126e-13	7.92318e-13
ABCB6	chr2	220074488	220083712	3.142	8.827	9.3645e-13	7.92318e-13
DLC1	chr8	12940872	12973753	1.668	3.178	9.40298e-13	7.94929e-13
IFIT3	chr10	91092236	91100725	3.949	15.445	9.43716e-13	7.97173e-13
PLA2G4A	chr1	186798032	186958113	2.591	6.023	9.44397e-13	7.97425e-13
TRAP1	chr16	3708038	3715428	2.402	5.285	9.45441e-13	7.97983e-13
SMAP2	chr1	40841460	40888999	3.255	9.545	9.49228e-13	8.00531e-13
FAM89B	chr11	65339820	65341669	2.275	4.841	9.51197e-13	8.0122e-13
NAA38	chr17	7760003	7761172	2.257	4.78	9.54514e-13	8.03446e-13
	chr8	55091170	55120923	2.304	4.939	9.57932e-13	8.05161e-13
TRAPPC2	chrX	13730361	13752754	2.112	4.322	9.58192e-13	8.05161e-13
PPIF	chr10	81109680	81115094	4.913	30.136	9.59957e-13	8.0605e-13
MYOM1	chr18	3066623	3111141	2.467	5.53	9.61188e-13	8.06211e-13
PRADC1	chr2	73455134	73460356	1.743	3.348	9.67347e-13	8.10568e-13
GTF2A1	chr14	81641796	81646848	2.232	4.697	9.71304e-13	8.12903e-13
CHURC1-FNTB	chr14	65526110	65529493	2.23	4.69	9.77167e-13	8.15846e-13
IFIT3	chr10	91087576	91100725	2.362	5.14	9.88847e-13	8.23291e-13
ICAM5	chr19	10400655	10407454	3.153	8.892	9.9583e-13	8.27783e-13
LAPTM5	chr1	31205255	31230890	2.635	6.212	1.00544e-12	8.3477e-13
NAA38	chr17	7759989	7762922	4.328	20.086	1.00712e-12	8.35441e-13
C6orf25	chr6	31691121	31694485	3.403	10.579	1.03779e-12	8.58558e-13
NCOA6	chr20	33302478	33336542	2.128	4.371	1.03923e-12	8.59066e-13
HEATR1	chr1	236712305	236767841	1.851	3.607	1.04119e-12	8.60347e-13
RGS3	chr9	116356200	116360023	2.273	4.832	1.04171e-12	8.60437e-13
ALAS2	chrX	55035488	55057497	5.062	33.398	1.04476e-12	8.62608e-13
FERMT3	chr11	63974152	63991363	7.14	141.023	1.05632e-12	8.7112e-13
TGFBR2	chr3	30647994	30735633	2.04	4.112	1.06478e-12	8.76529e-13
C16orf58	chr16	31500626	31502472	2.551	5.859	1.06833e-12	8.78939e-13
GSTO1	chr10	106013952	106027222	3.025	8.141	1.06996e-12	8.79934e-13
RPS6KA1	chr1	26872343	26901520	2.769	6.818	1.07196e-12	8.81232e-13
RBBP6	chr16	24550869	24566092	1.907	3.75	1.07354e-12	8.82141e-13
WAS	chrX	48542186	48549817	4.687	25.751	1.07525e-12	8.82895e-13
HIST1H2BF	chr6	26199693	26206410	2.35	5.097	1.07641e-12	8.8315e-13
FOXP1	chr3	71003865	71114074	2.144	4.42	1.07992e-12	8.84635e-13
HHEX	chr10	94449681	94455408	2.61	6.104	1.08295e-12	8.86681e-13
MICU1	chr10	74127084	74136223	4.336	20.189	1.08556e-12	8.87977e-13
HERC2P9	chr15	28927214	28930410	3.945	15.399	1.09708e-12	8.9588e-13
SLC37A1	chr21	43919742	44001550	3.894	14.862	1.10561e-12	9.02142e-13
PDLIM5	chr4	95373008	95589378	2.547	5.843	1.11082e-12	9.05677e-13
SNAP29	chr22	21213292	21245501	2.977	7.873	1.11161e-12	9.0597e-13
ACRBP	chr12	6747240	6748452	4.55	23.418	1.12219e-12	9.12185e-13
LCP1	chr13	46700016	46709308	4.475	22.242	1.12192e-12	9.12185e-13
TEX264	chr3	51705191	51738339	1.891	3.708	1.12518e-12	9.13813e-13
MARK3	chr14	103957408	103970280	2.254	4.769	1.12991e-12	9.17302e-13
SQRDL	chr15	45935692	45983492	2.774	6.841	1.13128e-12	9.18054e-13
TMEM63A	chr1	226033233	226054224	2.438	5.419	1.13315e-12	9.19217e-13
ABTB1	chr3	127391781	127399769	2.805	6.986	1.13791e-12	9.21867e-13
TERF2IP	chr16	75681635	75691341	2.414	5.328	1.14165e-12	9.23491e-13
SREBF2	chr22	42273428	42303413	3.985	15.835	1.14286e-12	9.23858e-13
CALCOCO1	chr12	54104902	54121307	2.931	7.625	1.14891e-12	9.27732e-13
HNRNPH1	chr5	179041179	179047890	4.582	23.945	1.15427e-12	9.31634e-13
LIPH	chr3	185223539	185234138	3.531	11.56	1.15572e-12	9.32449e-13
RAP1B	chr12	69004619	69054385	2.863	7.275	1.16512e-12	9.37664e-13
STOM	chr9	124101266	124132582	5.661	50.614	1.16629e-12	9.38075e-13
NPRL3	chr16	135804	188697	1.736	3.332	1.16727e-12	9.38501e-13
SELP	chr1	169557674	169599387	3.964	15.608	1.16937e-12	9.39821e-13
PDGFC	chr4	157682763	157892546	2.198	4.589	1.17121e-12	9.40943e-13
INPP5D	chr2	233924677	234116551	3.419	10.694	1.17248e-12	9.41596e-13
SMYD3	chr1	245912502	246382108	4.467	22.12	1.1736e-12	9.42131e-13
GNAZ	chr22	23412669	23467221	3.183	9.08	1.17749e-12	9.4453e-13
ST3GAL1	chr8	134467089	134475239	2.642	6.242	1.18173e-12	9.47199e-13
HDAC10	chr22	50683613	50689834	1.652	3.142	1.18559e-12	9.49934e-13
MEIS1	chr2	66665259	66667586	1.694	3.236	1.19673e-12	9.57382e-13
RAP1B	chr12	69037778	69054385	4.019	16.213	1.20848e-12	9.65302e-13
	chr15	30771306	30782591	2.503	5.67	1.21313e-12	9.68274e-13
MIR142	chr17	56407580	56409871	3.046	8.257	1.21634e-12	9.70094e-13
SH3BGRL	chrX	80457303	80554046	1.593	3.018	1.21595e-12	9.70094e-13
SLC24A3	chr20	19193290	19703541	2.596	6.045	1.21765e-12	9.70768e-13
LINC00528	chr22	18260056	18262247	1.913	3.766	1.22183e-12	9.7373e-13
MFN2	chr1	12052382	12073572	2.83	7.108	1.22477e-12	9.75705e-13
ASAP2	chr2	9536517	9545842	3.762	13.569	1.23388e-12	9.8193e-13
	chr8	125844482	125852789	2.598	6.056	1.234e-12	9.8193e-13
	chr2	208929412	208937500	3.151	8.884	1.23557e-12	9.82803e-13
SLC25A20	chr3	48894356	48896360	2.448	5.455	1.24384e-12	9.87873e-13
ITGA9-AS1	chr3	37829438	37831255	1.789	3.457	1.25425e-12	9.9501e-13
NEK7	chr1	198259462	198291578	2.418	5.344	1.25509e-12	9.95031e-13
ZNF175	chr19	52074531	52092991	2.062	4.176	1.25524e-12	9.95031e-13
CCAR2	chr8	22462145	22477983	2.761	6.778	1.26852e-12	1.00381e-12
TRAFD1	chr12	112581623	112591447	2.776	6.848	1.281e-12	1.01084e-12
KIT	chr4	55594445	55607012	3.892	14.846	1.28948e-12	1.01676e-12
MTFR1L	chr1	26146397	26159433	1.968	3.913	1.29144e-12	1.01793e-12
ZC3H3	chr8	144519824	144548474	2.753	6.739	1.29255e-12	1.01842e-12
MED16	chr19	867962	879798	3.153	8.897	1.29323e-12	1.01857e-12
CSF1R	chr5	149432854	149446700	4.383	20.866	1.29468e-12	1.01914e-12
ASAH1	chr8	17913925	17921666	3.638	12.446	1.29493e-12	1.01914e-12
DGKI	chr7	137074385	137531609	2.458	5.494	1.29589e-12	1.0195e-12
CARD6	chr5	40841410	40855456	2.041	4.116	1.29689e-12	1.01991e-12
CAPZB	chr1	19700668	19812135	1.866	3.644	1.29767e-12	1.02014e-12
F2R	chr5	76010473	76012620	3.959	15.555	1.30191e-12	1.02232e-12
CTSA	chr20	44520810	44527458	4.824	28.321	1.30429e-12	1.02342e-12
FSTL4	chr5	132575679	132586547	2.765	6.797	1.30414e-12	1.02342e-12
MAP4K2	chr11	64556609	64570713	2.283	4.868	1.30695e-12	1.02473e-12
TTC3	chr21	38553572	38575414	2.443	5.439	1.31934e-12	1.03173e-12
TAL1	chr1	47681962	47698007	3.147	8.857	1.32496e-12	1.03574e-12
ATG4A	chrX	107334899	107397901	1.549	2.927	1.33199e-12	1.04084e-12
ANXA4	chr2	70016578	70031756	3.499	11.306	1.33274e-12	1.04103e-12
CASP3	chr4	185548846	185552918	2.89	7.414	1.33447e-12	1.042e-12
ABTB1	chr3	127391781	127399769	3.057	8.324	1.33728e-12	1.04338e-12
SIAH2	chr3	150458261	150478496	3.275	9.682	1.3502e-12	1.05192e-12
PTPLAD2	chr9	20996006	21031680	2.174	4.513	1.35092e-12	1.05208e-12
TPM1	chr15	63340636	63364116	4.888	29.608	1.35313e-12	1.05334e-12
TMUB2	chr17	42264354	42269099	1.563	2.954	1.35355e-12	1.05334e-12
PIK3R6	chr17	8706041	8770994	2.542	5.823	1.36662e-12	1.06233e-12
ARFGEF2	chr20	47607257	47653231	1.975	3.932	1.37235e-12	1.06599e-12
CD48	chr1	160648536	160681641	4.037	16.416	1.37358e-12	1.06618e-12
PHKB	chr16	47624319	47735644	2.506	5.681	1.37362e-12	1.06618e-12
TNIP1	chr5	150409504	150460645	2.166	4.489	1.37843e-12	1.06912e-12
ELMSAN1	chr14	74178440	74187389	3.182	9.073	1.39238e-12	1.07914e-12
MYLK	chr3	123411701	123426234	3.117	8.677	1.40777e-12	1.08823e-12
OAZ1	chr19	2269520	2273487	2.113	4.327	1.41108e-12	1.08999e-12
GTPBP2	chr6	43588163	43599119	2.827	7.097	1.42164e-12	1.09733e-12
NR0B1	chrX	30322539	30327495	2.727	6.62	1.42757e-12	1.10129e-12
HIST1H2AI	chr6	27775618	27782137	2.661	6.324	1.43096e-12	1.1033e-12
HMHA1	chr19	1076633	1087830	2.081	4.23	1.44151e-12	1.11044e-12
RNF139-AS1	chr8	125485049	125486871	2.293	4.902	1.44182e-12	1.11044e-12
MIR223	chrX	65234889	65241191	2.223	4.668	1.4454e-12	1.11197e-12
SEC24C	chr10	75511558	75539998	1.762	3.391	1.44765e-12	1.11304e-12
PBXIP1	chr1	154916451	154919631	2.153	4.448	1.47588e-12	1.13207e-12
PBXIP1	chr1	154916451	154922148	2.153	4.448	1.47588e-12	1.13207e-12
DLK1	chr14	101193202	101201467	6.509	91.046	1.47911e-12	1.13372e-12
C19orf33	chr19	38794804	38795646	3.927	15.214	1.47884e-12	1.13372e-12
NOL4L	chr20	31052590	31125058	2.259	4.787	1.48047e-12	1.1339e-12
CIDECP	chr3	10059237	10067820	2.152	4.444	1.48009e-12	1.1339e-12
CTDSP1	chr2	219263830	219270739	3.084	8.478	1.48758e-12	1.13812e-12
GUCY2EP	chr11	76368071	76398156	4.329	20.1	1.49299e-12	1.14184e-12
PCGF5	chr10	92922769	92987717	2.417	5.341	1.49849e-12	1.1452e-12
HPCAL1	chr2	10564707	10567763	3.505	11.354	1.51464e-12	1.15585e-12
DMTF1	chr7	86822801	86825648	2.269	4.818	1.52393e-12	1.16064e-12
LAT2	chr7	73624087	73644164	2.67	6.365	1.52738e-12	1.16217e-12
MYLK	chr3	123420578	123433435	1.966	3.906	1.54065e-12	1.17099e-12
EPHX1	chr1	226028225	226033262	2.661	6.325	1.55439e-12	1.17928e-12
DNAJC3	chr13	96329393	96447243	2.14	4.407	1.56163e-12	1.18391e-12
TNFRSF14	chr1	2492693	2495516	3.115	8.664	1.56288e-12	1.184e-12
2016-09-09	chr17	75315597	75496678	1.942	3.842	1.56266e-12	1.184e-12
C3orf62	chr3	49306030	49314508	1.576	2.982	1.56928e-12	1.18842e-12
FXYD5	chr19	35645672	35660788	3.309	9.908	1.57682e-12	1.19239e-12
PDE4D	chr5	58264660	58273361	2.412	5.321	1.57825e-12	1.19239e-12
SRCAP	chr16	30745675	30772793	2.454	5.481	1.57986e-12	1.19297e-12
EIF2AK1	chr7	6054930	6078627	4.54	23.271	1.60367e-12	1.20744e-12
GAB3	chrX	153903335	153925805	2.648	6.268	1.60968e-12	1.20848e-12
CCDC69	chr5	150560613	150603654	1.74	3.341	1.62152e-12	1.21562e-12
EGLN3	chr14	34393421	34420284	2.043	4.121	1.63548e-12	1.2252e-12
ADSSL1	chr14	105186013	105191461	1.859	3.626	1.65548e-12	1.23885e-12
FRMD8	chr11	65171384	65181169	3.043	8.241	1.66153e-12	1.24197e-12
NINJ2	chr12	673462	772755	1.644	3.125	1.66203e-12	1.24197e-12
LMO2	chr11	33880123	33891509	3.371	10.349	1.66335e-12	1.24207e-12
PCP2	chr19	7695602	7701898	2.539	5.813	1.67726e-12	1.24977e-12
NMI	chr2	152126982	152145522	3.111	8.639	1.67829e-12	1.25009e-12
PRRC2A	chr6	31582994	31605554	2.627	6.179	1.68313e-12	1.2528e-12
MYO1G	chr7	45002260	45018704	2.989	7.939	1.69518e-12	1.25952e-12
WDR13	chrX	48456224	48463582	1.816	3.521	1.71856e-12	1.27281e-12
TMEM175	chr4	926262	952443	2.16	4.468	1.72136e-12	1.27443e-12
CAMTA2	chr17	4871287	4890960	2.412	5.323	1.73649e-12	1.28518e-12
CCPG1	chr15	55647421	55700708	2.259	4.788	1.74115e-12	1.28817e-12
GNPAT	chr1	231402414	231413719	2.027	4.075	1.74391e-12	1.2885e-12
SUSD1	chr9	114793446	114814467	2.337	5.052	1.75221e-12	1.29406e-12
MYL5	chr4	668152	675817	1.662	3.165	1.76321e-12	1.30172e-12
SSBP3	chr1	54691104	54872068	2.261	4.795	1.77427e-12	1.3085e-12
OVCA2	chr17	1945277	1946725	1.804	3.493	1.79656e-12	1.32307e-12
TNFRSF4	chr1	1146706	1149548	2.329	5.026	1.80353e-12	1.3275e-12
CCND3	chr6	41902671	41909586	1.937	3.829	1.81554e-12	1.33438e-12
NKG7	chr19	51874874	51875960	4.219	18.622	1.81727e-12	1.33502e-12
G6PD	chrX	153759605	153775233	1.67	3.182	1.82899e-12	1.34221e-12
FAM65C	chr20	49201186	49213653	3.025	8.139	1.83098e-12	1.34319e-12
RNASEL	chr1	182542769	182548555	2.052	4.145	1.83169e-12	1.34324e-12
ENG	chr9	130577291	130609446	3.17	9.001	1.84689e-12	1.35249e-12
RAPGEF2	chr4	160272594	160281461	2.189	4.558	1.8507e-12	1.35432e-12
TRIM38	chr6	25882440	26143627	4.358	20.511	1.85046e-12	1.35432e-12
IRF1	chr5	131817301	131826465	2.629	6.186	1.85347e-12	1.35588e-12
ALOX12	chr17	6902844	6905937	2.451	5.47	1.8599e-12	1.36011e-12
RNF213	chr17	78339974	78374765	2.418	5.346	1.8705e-12	1.36642e-12
SLC35E1	chr19	16660545	16672206	3.082	8.467	1.88466e-12	1.37628e-12
LINC01011	chr6	2990152	2990990	3.018	8.101	1.88667e-12	1.37727e-12
PITPNM2	chr12	123468027	123594975	2.492	5.627	1.89717e-12	1.38348e-12
MROH1	chr8	145303676	145316844	2.219	4.656	1.90806e-12	1.39e-12
AHCTF1	chr1	247002262	247015241	2.365	5.153	1.92974e-12	1.40232e-12
TMED3	chr15	79607052	79615189	3.942	15.372	1.94156e-12	1.40944e-12
PLXND1	chr3	129272995	129289512	3.153	8.893	1.95028e-12	1.41282e-12
FBXO18	chr10	5978009	5979577	3.347	10.176	1.95366e-12	1.4138e-12
LINC00963	chr9	132247627	132275979	1.888	3.701	1.9752e-12	1.42741e-12
ARAP1	chr11	72396114	72433403	3.462	11.02	1.97622e-12	1.42764e-12
MEIS1	chr2	66723470	66799933	4.819	28.235	1.98685e-12	1.43433e-12
KIAA1191	chr5	175773064	175779446	2.901	7.471	1.98991e-12	1.43555e-12
SMDT1	chr22	42475695	42532245	1.768	3.406	2.01635e-12	1.44961e-12
SMDT1	chr22	42475695	42480288	1.826	3.545	2.03136e-12	1.45939e-12
C6orf89	chr6	36853640	36896741	2.094	4.269	2.03769e-12	1.46293e-12
FBXO8	chr4	175157810	175205402	1.973	3.926	2.0499e-12	1.47069e-12
MSC	chr8	72753192	72755170	2.922	7.581	2.05627e-12	1.47424e-12
BCL2L1	chr20	30252218	30264465	2.643	6.245	2.07525e-12	1.4853e-12
RARA-AS1	chr17	38497119	38499388	1.748	3.36	2.08648e-12	1.49037e-12
VDAC3	chr8	42260560	42263455	4.713	26.229	2.08566e-12	1.49037e-12
ABLIM3	chr5	148521053	148640079	3.091	8.52	2.10428e-12	1.4999e-12
AFTPH	chr2	64781040	64820141	1.888	3.701	2.11161e-12	1.50461e-12
NCOA2	chr8	71021841	71032526	2.063	4.179	2.12132e-12	1.50946e-12
TBC1D5	chr3	17198540	17292670	2.137	4.398	2.13056e-12	1.51449e-12
CDK19	chr6	110930995	110952768	2.189	4.559	2.13958e-12	1.52038e-12
	chrX	153562307	153569948	2.293	4.901	2.14595e-12	1.52387e-12
FLJ30403	chr19	52092893	52096698	2.09	4.257	2.15001e-12	1.52536e-12
	chrX	153562307	153564372	1.944	3.849	2.14958e-12	1.52536e-12
ARPC1B	chr7	98972298	98993999	3.147	8.859	2.16028e-12	1.53026e-12
LATS1	chr6	149979274	149990227	1.628	3.091	2.16619e-12	1.53354e-12
WDR1	chr4	10075963	10101191	2.594	6.039	2.16991e-12	1.53565e-12
CD37	chr19	49838677	49843865	2.902	7.473	2.17984e-12	1.54143e-12
TIMP3	chr22	33196802	33259028	2.692	6.462	2.19044e-12	1.54756e-12
GUCY1B3	chr4	156680125	156728794	3.215	9.283	2.20458e-12	1.55702e-12
PRRC1	chr5	126853301	126890829	2.491	5.623	2.21434e-12	1.56285e-12
FYB	chr5	39105260	39108233	4.215	18.569	2.21781e-12	1.56425e-12
AFF1	chr4	87928153	88062206	2.555	5.877	2.22106e-12	1.56601e-12
SMARCA2	chr9	2058810	2193626	1.83	3.556	2.22532e-12	1.56848e-12
HIST1H2AC	chr6	26124035	26143627	2.729	6.632	2.22928e-12	1.57021e-12
R3HDM4	chr19	896503	913225	1.932	3.817	2.23149e-12	1.57124e-12
MBD6	chr12	57917067	57923931	3.39	10.485	2.25898e-12	1.58791e-12
CCT2	chr12	69984584	69995357	4.179	18.115	2.25841e-12	1.58791e-12
IRF7	chr11	612555	615728	2.484	5.595	2.26592e-12	1.59172e-12
CARD9	chr9	139258408	139268133	2.851	7.213	2.29591e-12	1.60954e-12
PTPRC	chr1	198608098	198726605	2.852	7.218	2.30354e-12	1.6138e-12
F2RL3	chr19	16998708	17003860	2.029	4.082	2.31134e-12	1.61818e-12
KLF13	chr15	31620343	31670102	2.899	7.459	2.32158e-12	1.62425e-12
	chr11	68049773	68050750	2.441	5.432	2.3255e-12	1.62591e-12
CLEC11A	chr19	51226605	51228981	2.839	7.156	2.32722e-12	1.62656e-12
IRX3	chr16	54317614	54333191	2.001	4.003	2.33167e-12	1.62803e-12
CYB5R3	chr22	43013846	43042995	3.739	13.354	2.34402e-12	1.63392e-12
WSB1	chr17	25621106	25640645	1.89	3.706	2.34814e-12	1.63625e-12
TM9SF4	chr20	30742989	30755061	2.573	5.95	2.35476e-12	1.64031e-12
CPNE5	chr6	36708546	36711966	4.233	18.808	2.37459e-12	1.65082e-12
VAV3	chr1	108113781	108117010	2.441	5.43	2.38224e-12	1.65461e-12
DGKD	chr2	234367574	234380998	2.979	7.884	2.38242e-12	1.65461e-12
TBC1D25	chrX	48398075	48420997	1.557	2.943	2.38165e-12	1.65461e-12
	chr4	156930700	156931526	3.359	10.26	2.38911e-12	1.65815e-12
UBE2B	chr5	133706867	133727799	1.864	3.639	2.39087e-12	1.65882e-12
NOL4L	chr20	31030862	31172875	2.16	4.469	2.39412e-12	1.66052e-12
PHIP	chr6	79644136	79668194	1.633	3.101	2.39549e-12	1.66092e-12
LRRC16A	chr6	25279656	25620758	2.568	5.931	2.41104e-12	1.67003e-12
SEC14L1	chr17	75204847	75213187	3.648	12.533	2.41318e-12	1.67097e-12
	chr19	41813976	41815983	1.703	3.255	2.44256e-12	1.68906e-12
CDKN2C	chr1	51435619	51440309	2.596	6.045	2.44956e-12	1.69334e-12
SMAD6	chr15	67000930	67074337	2.609	6.101	2.4515e-12	1.69412e-12
TTC7B	chr14	91006712	91144731	3.357	10.243	2.4636e-12	1.70192e-12
SFT2D2	chr1	168195683	168223919	1.534	2.896	2.47201e-12	1.7066e-12
SLC35D1	chr1	67465015	67520080	1.757	3.38	2.50603e-12	1.72585e-12
GLA	chrX	100652779	100663001	2.424	5.367	2.51658e-12	1.73107e-12
TRPC4AP	chr20	33590192	33593484	3.466	11.053	2.52199e-12	1.73365e-12
RBM38	chr20	55966454	55984386	1.931	3.814	2.52291e-12	1.73371e-12
RASA1	chr5	86679285	86687749	2.588	6.014	2.52537e-12	1.73425e-12
R3HDM4	chr19	896501	902242	2.295	4.909	2.5339e-12	1.73954e-12
	chr14	56777622	56809334	2.187	4.554	2.53926e-12	1.74265e-12
FAM46C	chr1	118148604	118171011	2.517	5.723	2.54448e-12	1.74508e-12
C18orf8	chr18	21099674	21111771	2.836	7.142	2.55238e-12	1.74894e-12
PHF3	chr6	64345707	64425418	2.212	4.632	2.55347e-12	1.74894e-12
PPP2R1A	chr19	52721552	52729719	3.177	9.047	2.57665e-12	1.76366e-12
TANGO2	chr22	20008592	20053449	2.281	4.862	2.57867e-12	1.76447e-12
PNP	chr14	20937538	20946165	2.339	5.061	2.62971e-12	1.79409e-12
DICER1	chr14	95552561	95558927	2.58	5.98	2.637e-12	1.79701e-12
SSFA2	chr2	182783187	182795467	3.684	12.854	2.63743e-12	1.79701e-12
HIST1H2BG	chr6	26213011	26217093	2.773	6.837	2.65533e-12	1.80802e-12
USP47	chr11	11862970	11980872	2.102	4.292	2.67721e-12	1.82233e-12
DUSP28	chr2	241499471	241503431	1.91	3.758	2.68928e-12	1.82875e-12
ETFB	chr19	51848409	51869672	1.827	3.548	2.70656e-12	1.8381e-12
SERPINE1	chr7	100773410	100782547	3.065	8.367	2.74158e-12	1.85947e-12
ABCC4	chr13	95944936	95963303	2.932	7.629	2.76478e-12	1.87215e-12
VWA5A	chr11	123986111	124017618	3.302	9.861	2.7704e-12	1.87448e-12
SEMA4D	chr9	91991972	92000899	2.741	6.686	2.78412e-12	1.88158e-12
SERPINE2	chr2	224883312	224883942	2.329	5.026	2.804e-12	1.89318e-12
RAB37	chr17	72733356	72743474	3.139	8.806	2.81385e-12	1.89896e-12
SNAP29	chr22	21213292	21245501	2.031	4.086	2.81639e-12	1.8997e-12
GNAQ	chr9	80330904	80337959	3.533	11.576	2.81731e-12	1.89971e-12
COMT	chr22	19929263	19957498	3.215	9.283	2.82356e-12	1.9033e-12
DPY19L1	chr7	34961095	34988497	2.254	4.771	2.82581e-12	1.90421e-12
GJA5	chr1	147228332	147245466	3.007	8.036	2.82697e-12	1.90437e-12
CD46	chr1	207936883	207968906	2.414	5.331	2.84383e-12	1.91388e-12
SNAP23	chr15	42787504	42825259	1.828	3.55	2.84796e-12	1.91604e-12
ZFAND2B	chr2	220071506	220074373	1.754	3.372	2.8842e-12	1.93855e-12
ADAR	chr1	154554478	154580724	3.328	10.045	2.91235e-12	1.95683e-12
FHL2	chr2	105977283	106015575	2.351	5.103	2.94501e-12	1.9756e-12
CENPT	chr16	67862031	67869076	1.903	3.741	2.97129e-12	1.99066e-12
	chrX	153603076	153607532	1.98	3.944	3.01643e-12	2.01637e-12
RGS19	chr20	62704529	62709387	3.164	8.963	3.02416e-12	2.02089e-12
ACCS	chr11	44087729	44105758	3.059	8.337	3.03972e-12	2.02934e-12
TNFAIP8L2-SCNM1	chr1	151129105	151142773	2.145	4.422	3.04119e-12	2.02967e-12
MED8	chr1	43849579	43855483	1.969	3.916	3.04296e-12	2.0302e-12
TTC7B	chr14	91006932	91282761	2.05	4.141	3.05451e-12	2.03644e-12
PDGFB	chr22	39610901	39644828	1.65	3.137	3.08211e-12	2.05239e-12
NBEAL2	chr3	47044885	47051353	1.72	3.294	3.16176e-12	2.09976e-12
MPP1	chrX	154006959	154033802	2.335	5.046	3.20435e-12	2.12294e-12
EPB41	chr1	29442494	29446558	3.811	14.036	3.20724e-12	2.12417e-12
C6orf25	chr6	31691121	31694485	1.944	3.847	3.22523e-12	2.13406e-12
DOK1	chr2	74781512	74784678	2.473	5.553	3.24524e-12	2.14593e-12
RSU1	chr10	16632617	16859453	2.711	6.55	3.26442e-12	2.15742e-12
PQLC1	chr18	77662420	77711653	3.027	8.149	3.29282e-12	2.17189e-12
TPGS1	chr19	507497	519654	1.474	2.777	3.34238e-12	2.2011e-12
TIMP3	chr22	33205601	33259032	5.499	45.236	3.374e-12	2.21842e-12
SPNS3	chr17	4388478	4391507	3.131	8.758	3.38159e-12	2.22201e-12
RCL1	chr9	4839769	4861077	2.887	7.395	3.42732e-12	2.24569e-12
ZMPSTE24	chr1	40745963	40759907	2.318	4.985	3.43148e-12	2.24771e-12
REPIN1	chr7	150065818	150071269	2.645	6.256	3.46361e-12	2.26449e-12
ASAP2	chr2	9529998	9545842	2.693	6.466	3.47557e-12	2.27089e-12
LINC00989	chr4	80413397	80415347	3.033	8.185	3.47472e-12	2.27089e-12
MBNL1	chr3	152017194	152183569	3.841	14.332	3.50282e-12	2.2844e-12
LYVE1	chr11	10579413	10590365	3.04	8.225	3.50627e-12	2.28593e-12
TCF20	chr22	42555638	42666401	1.549	2.926	3.51252e-12	2.28857e-12
TSPAN33	chr7	128784712	128809535	3.02	8.111	3.52967e-12	2.29557e-12
MYO1D	chr17	30819614	30856942	2.802	6.976	3.54922e-12	2.30672e-12
LOC100129034	chr9	127115752	127121463	2.328	5.02	3.55671e-12	2.31087e-12
SECISBP2L	chr15	49280673	49311146	1.589	3.008	3.57217e-12	2.31913e-12
CEP131	chr17	79163328	79167676	1.966	3.906	3.58099e-12	2.32303e-12
CCDC115	chr2	131095506	131098817	2.037	4.105	3.63207e-12	2.3525e-12
EPDR1	chr7	37960921	37991542	2	3.999	3.66143e-12	2.36858e-12
PTGS1	chr9	125133284	125157982	4.275	19.353	3.67383e-12	2.37366e-12
C15orf39	chr15	75495433	75504573	3.473	11.107	3.68255e-12	2.37855e-12
ZMAT5	chr22	30126945	30162969	2.435	5.406	3.69976e-12	2.38671e-12
SKI	chr1	2236862	2241944	2.957	7.765	3.72453e-12	2.3975e-12
TOLLIP	chr11	1295598	1330892	1.762	3.393	3.74613e-12	2.40917e-12
PTBP3	chr9	114979754	115012754	2.753	6.743	3.75923e-12	2.41611e-12
GTF3C5	chr9	135930391	135933919	3.806	13.986	3.7891e-12	2.43231e-12
TRIM40	chr6	30103460	30119378	1.623	3.08	3.79668e-12	2.43642e-12
TMEM39B	chr1	32538503	32568467	2.404	5.294	3.84358e-12	2.46122e-12
DOCK2	chr5	169485631	169510388	2.203	4.604	3.84834e-12	2.46276e-12
FAH	chr15	80445186	80488721	3.18	9.065	3.85743e-12	2.46782e-12
UBASH3B	chr11	122526398	122685187	2.244	4.736	3.8787e-12	2.48e-12
CNPY3	chr6	42891679	42908343	2.558	5.889	3.87885e-12	2.48e-12
TBK1	chr12	64889836	64895899	2.523	5.747	3.90301e-12	2.49163e-12
ATP6V0E1	chr5	172410763	172461900	2.067	4.19	3.92818e-12	2.50539e-12
UBR4	chr1	19398605	19437657	2.812	7.024	3.9312e-12	2.50655e-12
SEC24D	chr4	119643902	119661397	2.296	4.912	3.94282e-12	2.51166e-12
SRPR	chr11	126132813	126134617	3.217	9.297	3.96213e-12	2.52088e-12
AP3M1	chr10	75880002	75905853	1.833	3.562	3.97018e-12	2.52369e-12
RASGRP2	chr11	64494383	64512329	3.64	12.465	3.98713e-12	2.53215e-12
LOC102724814	chr14	24030306	24037284	1.712	3.277	3.99372e-12	2.53479e-12
FOXO3	chr6	108881026	109005971	2.992	7.954	4.00579e-12	2.54013e-12
SLC44A1	chr9	108006046	108159628	1.674	3.192	4.01479e-12	2.54429e-12
LOC101926963	chr7	642482	648139	3.921	15.149	4.0428e-12	2.56049e-12
DENND4A	chr15	65948895	65998425	1.555	2.939	4.05397e-12	2.56678e-12
AP2A1	chr19	50306641	50310369	3.304	9.876	4.0625e-12	2.57062e-12
SSFA2	chr2	182775887	182795467	2.105	4.303	4.08092e-12	2.57914e-12
PARP10	chr8	145051320	145060635	2.461	5.506	4.0867e-12	2.58123e-12
DEF6	chr6	35265595	35289548	1.777	3.428	4.11268e-12	2.59372e-12
VPS11	chr11	118938463	118952688	2.297	4.916	4.13811e-12	2.60818e-12
LOC100132891	chr8	72756351	72968547	2.072	4.205	4.17474e-12	2.6265e-12
WDR81	chr17	1619817	1641893	2.134	4.39	4.19536e-12	2.63788e-12
HLA-A	chr6	29864671	29989446	3.09	8.515	4.20899e-12	2.64215e-12
HDC	chr15	50534146	50558162	4.785	27.567	4.2316e-12	2.65278e-12
TYK2	chr19	10461204	10491248	2.056	4.159	4.24324e-12	2.65758e-12
TIMM8A	chrX	100603026	100603708	1.971	3.92	4.24655e-12	2.65885e-12
ENKUR	chr10	25270908	25305085	1.974	3.929	4.24955e-12	2.65993e-12
TMED8	chr14	77801361	77808199	2.054	4.153	4.254e-12	2.66191e-12
GUK1	chr1	228327929	228336655	1.814	3.517	4.2555e-12	2.66205e-12
	chr1	207897131	207911775	2.289	4.887	4.27532e-12	2.67285e-12
LMO2	chr11	33880123	33913836	2.578	5.972	4.30781e-12	2.68994e-12
SMPD1	chr11	6413416	6416229	3.214	9.279	4.32626e-12	2.70008e-12
LINC00565	chr13	114629487	114631964	2.476	5.565	4.32857e-12	2.70048e-12
PPP1R18	chr6	30644164	30650464	4.883	29.51	4.36607e-12	2.72224e-12
GRK6	chr5	176853687	176869850	1.509	2.845	4.36775e-12	2.72248e-12
ATF6B	chr6	32083045	32096017	1.366	2.578	4.36915e-12	2.72253e-12
NPPA-AS1	chr1	11900376	11907673	1.472	2.774	4.38064e-12	2.72725e-12
USP5	chr12	6975246	6975798	2.631	6.195	4.39385e-12	2.73391e-12
UBR1	chr15	43234913	43248375	1.912	3.763	4.39396e-12	2.73391e-12
CUL9	chr6	43189318	43192527	2.154	4.449	4.40345e-12	2.73818e-12
TESPA1	chr12	55341621	55372778	3.033	8.187	4.4131e-12	2.74173e-12
UBA7	chr3	49842638	49849794	2.392	5.248	4.42596e-12	2.74771e-12
GRAP2	chr22	40322595	40369346	2.162	4.476	4.44148e-12	2.75355e-12
BTK	chrX	100595286	100641285	1.963	3.898	4.44401e-12	2.75355e-12
RHBDD2	chr7	75510808	75518305	2.547	5.842	4.44889e-12	2.75576e-12
CD74	chr5	149781200	149782125	5.119	34.752	4.45433e-12	2.75777e-12
HBE1	chr11	5289580	5291373	8.452	350.148	4.54297e-12	2.80404e-12
PLEKHM2	chr1	16057589	16061266	2.845	7.184	4.54488e-12	2.80439e-12
CD82	chr11	44587141	44641315	2.796	6.946	4.5499e-12	2.80665e-12
KLF9	chr9	72999365	73027292	1.576	2.982	4.6012e-12	2.83327e-12
GRAP2	chr22	40342821	40377255	1.784	3.444	4.6387e-12	2.85299e-12
UBXN6	chr19	4445001	4457844	2.314	4.973	4.65176e-12	2.85864e-12
HPGDS	chr4	95219707	95264027	4.48	22.32	4.65396e-12	2.85864e-12
EGFL7	chr9	139557379	139567130	2.606	6.086	4.6566e-12	2.85894e-12
LIMD2	chr17	61759649	61777349	2.273	4.833	4.70379e-12	2.88622e-12
CRYL1	chr13	20977806	21100012	3.013	8.072	4.70879e-12	2.88844e-12
CAPN1	chr11	64973201	64979541	3.754	13.496	4.72091e-12	2.89417e-12
LOC606724	chr16	29460666	29461236	3.023	8.127	4.74803e-12	2.90908e-12
SREBF1	chr17	17714663	17722641	3.381	10.415	4.78161e-12	2.92365e-12
SGMS1	chr10	52094399	52315144	1.617	3.068	4.79321e-12	2.92902e-12
BANK1	chr4	102711764	102995969	2.651	6.283	4.79634e-12	2.92922e-12
HOXB2	chr17	46620019	46622393	3.079	8.448	4.81147e-12	2.9376e-12
APOBEC3F	chr22	39436673	39440428	2.341	5.067	4.83049e-12	2.94748e-12
SSR4	chrX	153059788	153063969	1.325	2.506	4.86349e-12	2.96501e-12
CA13	chr8	86157716	86196302	2.81	7.014	4.88337e-12	2.97626e-12
PDLIM1	chr10	96997323	97050905	2.221	4.661	4.91357e-12	2.98856e-12
CD44	chr11	35160417	35253949	4.684	25.699	4.91543e-12	2.98881e-12
MAP3K5	chr6	137104641	137112943	3.194	9.152	4.92818e-12	2.99482e-12
TMEM63B	chr6	44095376	44123256	1.732	3.322	4.98682e-12	3.02781e-12
THOC2	chrX	122734250	122771106	2.448	5.457	5.01217e-12	3.04171e-12
COMMD7	chr20	31290493	31331814	1.932	3.815	5.09886e-12	3.08506e-12
NAPA	chr19	47990891	48018515	1.954	3.874	5.11673e-12	3.09318e-12
CDKN1A	chr6	36646487	36655116	3.607	12.181	5.1512e-12	3.11041e-12
CTDSPL	chr3	37903656	38025962	3.368	10.326	5.16727e-12	3.11831e-12
MOB1B	chr4	71846739	71854090	4.571	23.769	5.17455e-12	3.1209e-12
NADSYN1	chr11	71192770	71212581	2.282	4.863	5.18082e-12	3.12197e-12
CHERP	chr19	16628700	16630906	3.289	9.773	5.17968e-12	3.12197e-12
ITPKB	chr1	226894980	226927717	1.73	3.316	5.19417e-12	3.12911e-12
S100B	chr21	48018531	48025035	4.426	21.495	5.20156e-12	3.13176e-12
WDR13	chrX	48455880	48463582	1.926	3.799	5.20608e-12	3.13357e-12
MTMR4	chr17	56566797	56574706	2.036	4.1	5.2213e-12	3.14183e-12
NHLRC4	chr16	617032	619495	2.304	4.939	5.26985e-12	3.1683e-12
SDHA	chr5	217147	256814	2.763	6.789	5.30225e-12	3.18514e-12
GSN	chr9	124030380	124095120	2.478	5.57	5.30244e-12	3.18514e-12
EIF4G3	chr1	21132695	21193638	2.146	4.427	5.30797e-12	3.18754e-12
IFIT1	chr10	91152303	91166244	2.986	7.924	5.31251e-12	3.18795e-12
PSMC5	chr17	61908296	61909387	3.737	13.332	5.33676e-12	3.20114e-12
NCF4	chr22	37257030	37274059	5.105	34.422	5.35034e-12	3.2056e-12
CTSA	chr20	44519591	44527458	3.036	8.203	5.3556e-12	3.20783e-12
PBLD	chr10	70042417	70092684	1.387	2.615	5.38204e-12	3.22182e-12
BUB3	chr10	124914639	124924886	2.869	7.306	5.4108e-12	3.23451e-12
INTS8	chr8	95869659	95892721	2.533	5.787	5.41256e-12	3.23451e-12
LOC100996255	chr15	32828960	32872810	1.677	3.197	5.41999e-12	3.23792e-12
EGFL7	chr9	139565054	139567132	2.604	6.08	5.45605e-12	3.25677e-12
XYLT2	chr17	48423393	48438546	2	4.001	5.51058e-12	3.2865e-12
VAV1	chr19	6772679	6857377	2.902	7.477	5.54021e-12	3.30323e-12
TOR4A	chr9	140171902	140177094	2.329	5.025	5.55617e-12	3.31085e-12
NISCH	chr3	52523193	52527088	2.54	5.816	5.59261e-12	3.33066e-12
INPP5K	chr17	1397871	1412471	2.284	4.872	5.61144e-12	3.33901e-12
INF2	chr14	105172633	105185996	1.842	3.586	5.63487e-12	3.35009e-12
AGAP2-AS1	chr12	58120023	58122139	2.057	4.162	5.65586e-12	3.36065e-12
SRPK1	chr6	35800811	35824291	2.13	4.378	5.67395e-12	3.36948e-12
WHAMMP3	chr15	23185300	23194156	3.7	12.997	5.72215e-12	3.38942e-12
WRNIP1	chr6	2775905	2785981	3.606	12.175	5.72873e-12	3.39139e-12
IRX3	chr16	54317068	54320780	2.747	6.713	5.73653e-12	3.39504e-12
PNPLA2	chr11	821146	825571	2.5	5.658	5.75148e-12	3.40099e-12
GIT1	chr17	27900487	27908343	1.803	3.49	5.75394e-12	3.40149e-12
CTTN	chr11	70280043	70282726	2.477	5.566	5.7759e-12	3.4135e-12
MAP3K8	chr10	30724319	30728839	1.598	3.027	5.78927e-12	3.41679e-12
NAT6	chr3	50333833	50336320	3.001	8.007	5.78677e-12	3.41679e-12
SLCO3A1	chr15	92460130	92715665	1.738	3.335	5.8013e-12	3.42173e-12
GAS2L1	chr22	29702692	29708778	3.126	8.731	5.84048e-12	3.43997e-12
SDCBP	chr8	59494092	59495473	4.052	16.587	5.88862e-12	3.46441e-12
ANAPC7	chr12	110813272	110815535	2.058	4.164	5.89402e-12	3.46502e-12
CDKN2A	chr9	21967751	21994490	2.282	4.863	5.8963e-12	3.46502e-12
ENC1	chr5	73923231	73926360	2.509	5.693	5.90686e-12	3.47025e-12
LDLRAP1	chr1	25870076	25895377	1.985	3.96	5.91257e-12	3.47262e-12
FAM69B	chr9	139608715	139619654	2.542	5.822	5.95938e-12	3.4952e-12
CAPN1	chr11	64941074	64949148	2.162	4.476	5.96342e-12	3.4956e-12
C16orf72	chr16	9208242	9213630	2.052	4.147	5.97856e-12	3.50251e-12
NUCB1	chr19	49408782	49426540	3.953	15.491	6.03187e-12	3.52977e-12
LRRC32	chr11	76368568	76381791	3.671	12.739	6.03948e-12	3.53224e-12
ECE1	chr1	21543738	21547068	4.666	25.392	6.05714e-12	3.53959e-12
DUSP22	chr6	292057	351355	2.782	6.876	6.08326e-12	3.55386e-12
BLOC1S1	chr12	56109818	56113491	1.348	2.545	6.09415e-12	3.55723e-12
CCNK	chr14	99947739	99977852	2.361	5.137	6.10974e-12	3.56534e-12
STK4	chr20	43595120	43708593	1.29	2.446	6.14109e-12	3.58263e-12
RHOBTB1	chr10	62629194	62643671	2.32	4.992	6.15289e-12	3.5875e-12
DPY19L3	chr19	32971988	32976799	2.027	4.077	6.181e-12	3.6026e-12
SLCO2B1	chr11	74870844	74917445	3.733	13.297	6.2017e-12	3.61091e-12
FAM3A	chrX	153734490	153744566	1.834	3.565	6.21164e-12	3.61368e-12
HMHA1	chr19	1067518	1106788	2.89	7.414	6.22802e-12	3.62018e-12
SLC50A1	chr1	155107820	155111334	1.785	3.447	6.24585e-12	3.6265e-12
TANGO2	chr22	20008592	20053449	2.147	4.428	6.24549e-12	3.6265e-12
TADA3	chr3	9821471	9826999	3.98	15.777	6.25251e-12	3.62936e-12
KIAA1324L	chr7	86506222	86540961	1.677	3.198	6.28767e-12	3.64773e-12
MAFG	chr17	79876110	79884409	1.844	3.589	6.29246e-12	3.64949e-12
CCDC19	chr1	159842154	159869906	3.63	12.382	6.33251e-12	3.67027e-12
FBXW5	chr9	139834885	139839206	1.343	2.537	6.4913e-12	3.75022e-12
MBD5	chr2	148778580	148782897	1.606	3.043	6.54007e-12	3.77212e-12
CDH20	chr18	59221936	59275069	2.755	6.75	6.55734e-12	3.78104e-12
REXO1	chr19	1815245	1818685	2.287	4.879	6.58023e-12	3.79005e-12
ARPC4-TTLL3	chr3	9834232	9878040	1.927	3.803	6.57718e-12	3.79005e-12
NENF	chr1	212606229	212619721	2.134	4.388	6.59777e-12	3.7991e-12
EXOC3L2	chr19	45702225	45715977	2.593	6.034	6.60878e-12	3.80334e-12
EFR3A	chr8	133013102	133025962	1.985	3.959	6.63217e-12	3.81154e-12
PTPRD	chr9	8314128	10001780	1.314	2.486	6.6405e-12	3.81528e-12
TUSC1	chr9	25676387	25678856	1.648	3.135	6.68365e-12	3.83796e-12
RNF216	chr7	5659672	5712281	2.143	4.417	6.69964e-12	3.84502e-12
GAPVD1	chr9	128104177	128129937	1.552	2.932	6.70624e-12	3.84775e-12
VPS52	chr6	33218049	33239742	2.198	4.589	6.75101e-12	3.86782e-12
GSS	chr20	33516234	33519137	3.044	8.25	6.77918e-12	3.88212e-12
ZBTB34	chr9	129622944	129648159	2.35	5.098	6.80357e-12	3.89502e-12
BTBD1	chr15	83685114	83697402	2.727	6.62	6.81616e-12	3.90116e-12
ANXA4	chr2	70016578	70031776	2.883	7.379	6.88606e-12	3.93684e-12
NCKAP1L	chr12	54891495	54936899	3.128	8.744	6.88909e-12	3.9374e-12
WHAMMP3	chr15	23187729	23208357	1.798	3.478	6.89082e-12	3.9374e-12
TUBAL3	chr10	5435061	5446793	2.942	7.687	6.91836e-12	3.94989e-12
INPPL1	chr11	71944019	71950190	2.924	7.59	6.94021e-12	3.9602e-12
PDE5A	chr4	120412167	120553519	1.531	2.891	6.96405e-12	3.97055e-12
WAS	chrX	48535074	48549817	2.272	4.829	6.9825e-12	3.97889e-12
NUTM2A	chr10	88985205	88994733	1.823	3.537	7.02338e-12	3.99891e-12
FBRS	chr16	30671208	30682132	2.137	4.398	7.05279e-12	4.01346e-12
EGF	chr4	110899254	110935923	1.772	3.416	7.07483e-12	4.0249e-12
JMJD8	chr16	731532	733315	2.8	6.963	7.09046e-12	4.0283e-12
PLEKHO1	chr1	150122170	150131825	2.729	6.631	7.0973e-12	4.03011e-12
ARPC3	chr12	110872695	110888216	1.449	2.73	7.0975e-12	4.03011e-12
LOC100129617	chr16	81698959	81700879	3.237	9.429	7.12799e-12	4.04378e-12
ZNF655	chr7	99156448	99162328	2.148	4.431	7.13082e-12	4.04378e-12
PRRC2A	chr6	31601031	31605554	3.189	9.122	7.14691e-12	4.04934e-12
MFSD2B	chr2	24231920	24286552	1.365	2.575	7.15086e-12	4.05048e-12
TSC22D3	chrX	106956440	106958747	4.881	29.463	7.19105e-12	4.06883e-12
ICAM4	chr19	10397643	10399260	2.541	5.819	7.25651e-12	4.1003e-12
FAM63A	chr1	150968016	150980854	1.607	3.046	7.26098e-12	4.10094e-12
ACLY	chr17	40023059	40075272	2.727	6.62	7.29029e-12	4.11493e-12
RASAL3	chr19	15562358	15567304	2.399	5.273	7.30781e-12	4.12147e-12
AIFM1	chrX	129263338	129299861	2.638	6.226	7.33973e-12	4.13612e-12
SBDS	chr7	66452690	66459770	2.286	4.877	7.34866e-12	4.14003e-12
TNK2	chr3	195590158	195596342	2.927	7.607	7.3631e-12	4.14704e-12
JOSD2	chr19	51009254	51014416	2.145	4.421	7.36962e-12	4.14848e-12
DENND2D	chr1	111728591	111747160	1.332	2.517	7.45875e-12	4.19412e-12
PURA	chr5	139493708	139499001	1.295	2.453	7.4805e-12	4.20522e-12
ADRA2A	chr10	112836705	112840665	2.694	6.469	7.50044e-12	4.21169e-12
QPRT	chr16	29674540	29710022	2.616	6.13	7.50202e-12	4.21169e-12
POPDC2	chr3	119360908	119379404	1.836	3.571	7.57038e-12	4.24545e-12
C10orf11	chr10	77722239	78317303	2.501	5.661	7.62035e-12	4.27002e-12
XPO6	chr16	28109295	28164272	2.43	5.388	7.64379e-12	4.27971e-12
RAP1B	chr12	69018468	69054385	1.795	3.47	7.66494e-12	4.28526e-12
PPP1R3D	chr20	58511887	58515352	1.376	2.596	7.66005e-12	4.28526e-12
AP1G1	chr16	71762903	71792064	2.56	5.898	7.67342e-12	4.28783e-12
KLF1	chr19	12995237	12998017	4.571	23.765	7.67473e-12	4.28783e-12
MXD4	chr4	2249159	2263739	2.071	4.202	7.69091e-12	4.29457e-12
FBXL8	chr16	67193891	67198077	1.686	3.217	7.70881e-12	4.30111e-12
CDC42BPA	chr1	227177109	227188770	1.403	2.644	7.71382e-12	4.30275e-12
TAPT1	chr4	16162128	16227893	1.575	2.98	7.72586e-12	4.30728e-12
SFI1	chr22	32003164	32014538	2.103	4.296	7.77005e-12	4.32717e-12
ZKSCAN1	chr7	99613195	99639313	2.04	4.114	7.77851e-12	4.32957e-12
MFSD2B	chr2	24231920	24249644	1.825	3.543	7.82351e-12	4.35229e-12
ACRBP	chr12	6747240	6749230	5.771	54.607	7.83952e-12	4.35888e-12
TESC	chr12	117476728	117537251	2.715	6.568	7.85871e-12	4.36722e-12
AGPAT2	chr9	139567595	139581911	1.526	2.88	7.91767e-12	4.3953e-12
YWHAZ	chr8	101930804	101963560	2.427	5.377	7.97129e-12	4.42153e-12
LRMP	chr12	25255498	25261318	3.273	9.667	8.02231e-12	4.44392e-12
BZW2	chr7	16730653	16746148	2.878	7.352	8.03562e-12	4.44775e-12
UROD	chr1	45478441	45481341	2.801	6.968	8.0432e-12	4.45077e-12
SLC9A9	chr3	143566263	143568087	1.804	3.492	8.05809e-12	4.45782e-12
PHF13	chr1	6675801	6684095	1.937	3.83	8.06219e-12	4.45891e-12
NCF4	chr22	37257030	37274059	4.241	18.909	8.07326e-12	4.46266e-12
UBE2F	chr2	238875587	238951423	1.814	3.515	8.11419e-12	4.48173e-12
SNX9	chr6	158357068	158366109	2.37	5.17	8.2436e-12	4.54478e-12
ARHGAP21	chr10	24872536	24898424	3.956	15.521	8.25529e-12	4.54919e-12
WIPI1	chr17	66417422	66453653	1.921	3.788	8.25596e-12	4.54919e-12
CEP350	chr1	180064301	180084312	1.69	3.226	8.2978e-12	4.56983e-12
KEAP1	chr19	10596770	10614054	3.098	8.563	8.32414e-12	4.58312e-12
2016-09-02	chr2	242277635	242293445	3.415	10.664	8.35842e-12	4.59836e-12
SMOX	chr20	4135918	4168394	3.224	9.346	8.39038e-12	4.61229e-12
FES	chr15	91434967	91439108	1.823	3.539	8.39697e-12	4.61348e-12
ARCN1	chr11	118443102	118473747	2.58	5.978	8.43639e-12	4.62633e-12
COIL	chr17	55015541	55026751	2.235	4.709	8.47975e-12	4.6455e-12
BIRC6	chr2	32809865	32843965	2.124	4.36	8.49038e-12	4.64888e-12
LINC01011	chr6	2988201	2994635	1.693	3.234	8.53835e-12	4.67146e-12
KIAA0430	chr16	15688226	15737023	1.717	3.288	8.56514e-12	4.68474e-12
SEC31A	chr4	83739687	83812419	3.155	8.909	8.5671e-12	4.68474e-12
RPN1	chr3	128338811	128349442	3.646	12.521	8.58494e-12	4.69326e-12
PRKACB	chr1	84609952	84704181	2.458	5.494	8.5997e-12	4.7001e-12
RNF208	chr9	140114699	140115775	1.987	3.964	8.62074e-12	4.71036e-12
TMEM131	chr2	98372649	98377520	2.026	4.072	8.6534e-12	4.72573e-12
TAL1	chr1	47681962	47697561	3.453	10.948	8.67207e-12	4.73233e-12
CDKN2C	chr1	51434367	51440306	2.546	5.842	8.67228e-12	4.73233e-12
SLMO2-ATP5E	chr20	57601712	57607422	1.994	3.983	8.68182e-12	4.73506e-12
ULK1	chr12	132404694	132407783	2.213	4.638	8.69038e-12	4.73848e-12
NEU1	chr6	31826829	31828924	2.553	5.87	8.70531e-12	4.74538e-12
SPECC1L-ADORA2A	chr22	24829783	24838412	3.363	10.289	8.73546e-12	4.75684e-12
KMT2E	chr7	104749017	104756915	2.037	4.103	8.80089e-12	4.78373e-12
PRDM4	chr12	108126642	108136360	1.662	3.165	8.81128e-12	4.78803e-12
C2orf76	chr2	120059852	120124397	1.795	3.469	8.85645e-12	4.80845e-12
ITGA6	chr2	173354723	173371271	4.012	16.13	8.87089e-12	4.81425e-12
USP12-AS2	chr13	27746396	27757640	2.277	4.847	8.916e-12	4.83622e-12
	chr3	46429211	46448624	3.24	9.447	8.92531e-12	4.83875e-12
UBAC1	chr9	138824815	138834090	2.857	7.244	8.96071e-12	4.85289e-12
ARPC5	chr1	183595328	183605076	1.824	3.54	8.97792e-12	4.85843e-12
MAPRE2	chr18	32556892	32723432	2.388	5.233	9.0103e-12	4.87216e-12
ACSS2	chr20	33496719	33515769	2.036	4.102	9.04807e-12	4.88878e-12
ACRBP	chr12	6747240	6748470	4.652	25.143	9.13968e-12	4.92934e-12
YWHAG	chr7	75956103	75959735	2.655	6.3	9.14232e-12	4.92949e-12
ATP8A1	chr4	42410194	42437163	2.371	5.175	9.14604e-12	4.93022e-12
AAR2	chr20	34824811	34844863	2.413	5.326	9.15881e-12	4.93583e-12
ATRX	chrX	76759406	77041755	1.545	2.917	9.16277e-12	4.93669e-12
VWF	chr12	6057852	6103949	3.296	9.82	9.19186e-12	4.94853e-12
RNF103	chr2	86830474	86842160	2.384	5.219	9.22982e-12	4.96512e-12
G6PD	chrX	153759605	153775801	2.145	4.423	9.33897e-12	5.01607e-12
IRF7	chr11	612555	615999	2.547	5.846	9.40409e-12	5.04455e-12
TAOK3	chr12	118587250	118796911	1.864	3.64	9.48148e-12	5.07692e-12
SCPEP1	chr17	55055468	55084171	1.484	2.798	9.54489e-12	5.10695e-12
SLC35D3	chr6	137243402	137246776	2.672	6.374	9.58275e-12	5.12588e-12
HEMGN	chr9	100689073	100700675	1.923	3.792	9.6033e-12	5.13556e-12
XPO1	chr2	61704754	61709384	3.299	9.84	9.66004e-12	5.16061e-12
RASA3	chr13	114747194	114898095	2.244	4.736	9.68132e-12	5.16933e-12
ZSCAN16-AS1	chr6	28089573	28105094	1.687	3.22	9.76425e-12	5.20828e-12
ASCC2	chr22	30184597	30230510	2.513	5.708	9.8101e-12	5.2314e-12
MTHFR	chr1	11845778	11851753	2.597	6.05	9.82313e-12	5.23443e-12
EPB41L3	chr18	5392189	5431256	2.865	7.283	9.82332e-12	5.23443e-12
FBXL3	chr13	77579389	77601331	1.371	2.586	9.86124e-12	5.2494e-12
GABARAPL2	chr16	75600249	75611779	1.571	2.972	9.86148e-12	5.2494e-12
C12orf76	chr12	110478983	110505500	2.582	5.986	9.94733e-12	5.2924e-12
PPP2R1A	chr19	52721515	52729719	3.135	8.783	9.96874e-12	5.30109e-12
HBA2	chr16	222846	227523	6.447	87.274	1.00414e-11	5.33428e-12
GPR35	chr2	241564662	241570676	2.416	5.336	1.00444e-11	5.33452e-12
OSBP2	chr22	31218503	31303811	2.655	6.299	1.00552e-11	5.33891e-12
ACRBP	chr12	6747240	6748470	4.156	17.824	1.00678e-11	5.34422e-12
HPSE	chr4	84213614	84256034	3.352	10.213	1.01004e-11	5.3588e-12
DGCR2	chr22	19023643	19040070	2.06	4.171	1.01614e-11	5.38708e-12
SNRK	chr3	43328165	43392968	1.595	3.021	1.0239e-11	5.42406e-12
NID1	chr1	236139132	236228481	2.467	5.528	1.02526e-11	5.42879e-12
SLC10A3	chrX	153715080	153719029	1.918	3.78	1.02531e-11	5.42879e-12
NUMA1	chr11	71713874	71723431	2.365	5.151	1.03075e-11	5.44925e-12
CXCR2P1	chr2	218923876	218931104	2.529	5.771	1.03123e-11	5.45042e-12
PIK3R5	chr17	8805361	8807408	2.143	4.416	1.03462e-11	5.4642e-12
ALAS2	chrX	55035488	55057497	4.936	30.61	1.04619e-11	5.51098e-12
WWC3	chrX	10097504	10112870	2.089	4.255	1.05718e-11	5.56443e-12
PATL2	chr15	44957930	44969086	2.034	4.095	1.06094e-11	5.58197e-12
SMTN	chr22	31477282	31500610	2.527	5.765	1.06457e-11	5.59564e-12
NLK	chr17	26368304	26375944	1.679	3.201	1.06615e-11	5.60232e-12
GABRE	chrX	151121590	151143151	4.526	23.043	1.06805e-11	5.61039e-12
RABGAP1L	chr1	174128552	174927327	2.073	4.208	1.06891e-11	5.6126e-12
SSX2IP	chr1	85109390	85156240	2.384	5.221	1.07383e-11	5.63419e-12
AIDA	chr1	222841295	222885864	2.902	7.474	1.0835e-11	5.67634e-12
BRD3	chr9	136895446	136903303	2.205	4.612	1.08488e-11	5.6807e-12
TPSB2	chr16	1278333	1292248	8.158	285.707	1.08807e-11	5.6917e-12
KIAA2018	chr3	113367233	113415493	1.772	3.416	1.08854e-11	5.69276e-12
KIFAP3	chr1	169890470	170043879	3.184	9.09	1.09115e-11	5.70354e-12
POT1	chr7	124462440	124507538	1.624	3.082	1.09397e-11	5.71543e-12
CSK	chr15	75080673	75095555	3.855	14.467	1.09478e-11	5.71819e-12
BBC3	chr19	47724079	47736023	3.003	8.014	1.09731e-11	5.72714e-12
VPS28	chr8	145648980	145653946	2.182	4.537	1.09707e-11	5.72714e-12
RHAG	chr6	49572867	49576120	5.677	51.166	1.1012e-11	5.74455e-12
USO1	chr4	76727424	76735519	2.668	6.357	1.10838e-11	5.77623e-12
MTURN	chr7	30182798	30202483	3.974	15.718	1.10879e-11	5.77691e-12
ZNF106	chr15	42704635	42749765	1.613	3.058	1.11562e-11	5.80526e-12
EIF3F	chr11	8014576	8017719	3.733	13.293	1.12194e-11	5.83669e-12
HIST1H2BC	chr6	26123695	26124132	3.294	9.806	1.12338e-11	5.8427e-12
CASS4	chr20	54987314	55034396	2.647	6.265	1.12466e-11	5.84501e-12
LINC00152	chr2	87754925	87837152	3.599	12.121	1.127e-11	5.85567e-12
TMEM40	chr3	12775029	12800834	2.755	6.752	1.12744e-11	5.85654e-12
HIPK2	chr7	139246313	139477693	3.029	8.161	1.13753e-11	5.90159e-12
NCOR1	chr17	15933170	15957818	2.922	7.578	1.15329e-11	5.97446e-12
CDKL1	chr14	50796309	50862642	1.575	2.98	1.15647e-11	5.98796e-12
PSMD9	chr12	122326637	122355771	1.358	2.563	1.15888e-11	5.99743e-12
SMIM1	chr1	3689351	3692546	3.365	10.301	1.16133e-11	6.00714e-12
ATP6V1G2-DDX39B	chr6	31497995	31504285	3.789	13.822	1.16801e-11	6.03121e-12
RBX1	chr22	41351386	41369019	1.682	3.21	1.16927e-11	6.03405e-12
MAP3K11	chr11	65365226	65381720	1.335	2.523	1.17082e-11	6.03439e-12
PNPLA8	chr7	108110866	108168605	1.552	2.932	1.17094e-11	6.03439e-12
PLCB2	chr15	40580098	40600174	2.02	4.055	1.17176e-11	6.03563e-12
DGKG	chr3	185864990	186080023	2.118	4.341	1.17315e-11	6.0396e-12
DNAJB9	chr7	108211297	108215294	2.203	4.605	1.17465e-11	6.04198e-12
IFIH1	chr2	163123589	163175218	2.113	4.325	1.18091e-11	6.06179e-12
NBPF25P	chr1	145289770	145370303	1.698	3.244	1.18498e-11	6.07524e-12
MEPCE	chr7	100026413	100031749	2.193	4.571	1.1858e-11	6.07795e-12
RDX	chr11	110100166	110167437	1.854	3.614	1.19573e-11	6.12133e-12
MEIS1	chr2	66664029	66799933	1.777	3.427	1.19607e-11	6.12155e-12
JAK1	chr1	65298821	65312760	2.375	5.189	1.19891e-11	6.1346e-12
MARK3	chr14	103925072	103970280	2.43	5.39	1.20064e-11	6.14193e-12
TMEM185A	chrX	148678208	148854185	3.1	8.577	1.20422e-11	6.15872e-12
UNC13D	chr17	73821946	73829374	1.756	3.378	1.2054e-11	6.16325e-12
FAM65C	chr20	49201186	49210635	3.54	11.635	1.20676e-11	6.16716e-12
NEK9	chr14	75547668	75551728	2.317	4.984	1.21241e-11	6.19149e-12
SH3BGRL2	chr6	80341000	80413369	2.041	4.116	1.21519e-11	6.19964e-12
NT5C3A	chr7	33053725	33102409	2.307	4.948	1.21802e-11	6.21105e-12
RANBP9	chr6	13621031	13634644	2.174	4.514	1.22066e-11	6.22298e-12
TNFAIP8L1	chr19	4639527	4655580	2.334	5.042	1.22595e-11	6.24315e-12
	chr7	142173584	142198013	4.115	17.327	1.22612e-11	6.24315e-12
H2AFJ	chr12	14926366	14934893	2.194	4.574	1.22703e-11	6.2463e-12
DDX24	chr14	94517268	94547558	2.647	6.263	1.23104e-11	6.26361e-12
RIN3	chr14	92980125	93155334	2.448	5.457	1.23823e-11	6.29317e-12
UBAC2	chr13	100009784	100039587	1.925	3.798	1.24463e-11	6.32044e-12
PLEKHA8	chr7	30067977	30202483	1.398	2.636	1.24605e-11	6.32457e-12
ZC3HAV1	chr7	138745084	138764099	1.885	3.694	1.25258e-11	6.35307e-12
PPP2R5A	chr1	212475148	212535205	2.485	5.598	1.25691e-11	6.37348e-12
ABCC4	chr13	95953232	95963303	2.167	4.49	1.26284e-11	6.39792e-12
ZFAND2B	chr2	220071703	220074354	1.619	3.072	1.26316e-11	6.39792e-12
CCL3	chr17	34415603	34417506	5.413	42.614	1.27359e-11	6.44552e-12
RASGRP2	chr11	64494383	64512928	2.275	4.84	1.28194e-11	6.48463e-12
IFI35	chr17	41158742	41166476	2.818	7.051	1.2838e-11	6.49092e-12
ZYX	chr7	143087073	143088276	4.86	29.038	1.28878e-11	6.50818e-12
ARAP1	chr11	72396114	72433403	1.997	3.991	1.29078e-11	6.514e-12
PER1	chr17	8043687	8047844	2.212	4.633	1.29578e-11	6.53407e-12
	chr2	49808614	49822349	2.667	6.352	1.30236e-11	6.56248e-12
NFATC3	chr16	68119269	68263162	1.756	3.377	1.30356e-11	6.56534e-12
CTBP1	chr4	1205223	1242483	3.071	8.403	1.30726e-11	6.5808e-12
ANKRD11	chr16	89333834	89342507	2.567	5.927	1.30768e-11	6.58135e-12
C7orf49	chr7	134850532	134855578	1.7	3.249	1.31225e-11	6.59953e-12
TMEM119	chr12	108983622	108994439	1.662	3.165	1.31324e-11	6.60293e-12
C6orf226	chr6	42858003	42858554	2.627	6.177	1.31417e-11	6.606e-12
PDS5A	chr4	39824247	39868481	1.759	3.385	1.31942e-11	6.62921e-12
BTBD10	chr11	13409556	13426158	2.146	4.425	1.32038e-11	6.62983e-12
XAB2	chr19	7684411	7686895	2.65	6.276	1.33314e-11	6.67726e-12
CYTIP	chr2	158271131	158300604	3.262	9.596	1.33839e-11	6.6971e-12
SERF2	chr15	44084040	44088287	1.854	3.615	1.33883e-11	6.69771e-12
CTTN	chr11	70263281	70282726	4.13	17.509	1.34733e-11	6.72894e-12
MAGED2	chrX	54835493	54842454	1.978	3.94	1.3506e-11	6.74364e-12
UBR4	chr1	19398605	19419224	2.377	5.194	1.35927e-11	6.77223e-12
MGEA5	chr10	103544066	103549491	3.539	11.623	1.35899e-11	6.77223e-12
CCNDBP1	chr15	43477466	43489375	1.932	3.816	1.35957e-11	6.77223e-12
NENF	chr1	212606229	212619721	1.558	2.943	1.36589e-11	6.79475e-12
PKHD1L1	chr8	110515741	110578225	1.916	3.774	1.36605e-11	6.79475e-12
CYB561A3	chr11	61116220	61124361	4.016	16.18	1.36952e-11	6.80713e-12
KEL	chr7	142638201	142659503	3.217	9.3	1.37069e-11	6.80972e-12
IFI6	chr1	27992572	27998724	3.335	10.094	1.37664e-11	6.83604e-12
	chr12	6723937	6727187	1.303	2.468	1.38658e-11	6.869e-12
ZNF770	chr15	35270542	35280727	2.323	5.002	1.3874e-11	6.86946e-12
FAM26E	chr6	116836254	116847648	1.458	2.746	1.38762e-11	6.86946e-12
ERCC3	chr2	128014864	128036721	2.236	4.711	1.39352e-11	6.89519e-12
AFAP1	chr4	7760277	7781024	3.03	8.171	1.39976e-11	6.92032e-12
GNG12	chr1	68220413	68295154	2.1	4.288	1.40188e-11	6.92835e-12
CLEC16A	chr16	11261591	11276046	1.753	3.37	1.40941e-11	6.95812e-12
MEIS1	chr2	66719170	66799933	3.614	12.243	1.40936e-11	6.95812e-12
USP32	chr17	58254429	58286724	1.997	3.993	1.41001e-11	6.95864e-12
PSMD13	chr11	248165	252984	3.463	11.029	1.41348e-11	6.97246e-12
PRR5	chr22	45072688	45133561	1.657	3.153	1.41428e-11	6.97475e-12
LOC101928062	chr12	70636086	70637140	1.589	3.008	1.41757e-11	6.98272e-12
SSH2	chr17	27952957	27994662	1.758	3.382	1.42106e-11	6.99828e-12
GUCD1	chr22	24936391	24943350	2.89	7.411	1.43542e-11	7.06232e-12
LAMTOR1	chr11	71808338	71814433	2.057	4.162	1.43608e-11	7.06388e-12
CAMK1	chr3	9799029	9811668	2.495	5.637	1.44028e-11	7.07955e-12
C6orf25	chr6	31691121	31694485	4.696	25.921	1.44666e-11	7.10421e-12
ERN1	chr17	62116515	62120486	1.385	2.612	1.4485e-11	7.10823e-12
IL10RB	chr21	34638665	34669539	2.149	4.436	1.45735e-11	7.14158e-12
CAT	chr11	34480693	34493610	2.868	7.3	1.46036e-11	7.15298e-12
TET3	chr2	74307421	74335302	1.693	3.232	1.46529e-11	7.167e-12
GOLGB1	chr3	121382046	121468614	1.473	2.776	1.467e-11	7.1731e-12
SSH1	chr12	109176466	109251359	1.493	2.814	1.47286e-11	7.19223e-12
TRIM40	chr6	30116417	30119378	2.124	4.36	1.47634e-11	7.20642e-12
PRR29	chr17	62075221	62082452	2.047	4.132	1.47849e-11	7.21466e-12
PPP3CA	chr4	101944584	101962137	2.091	4.261	1.48015e-11	7.21822e-12
IFI35	chr17	41158742	41166619	1.814	3.517	1.48231e-11	7.22483e-12
TRIM56	chr7	100728786	100741311	1.336	2.525	1.48629e-11	7.24256e-12
LPCAT3	chr12	7085077	7088561	2.704	6.516	1.49614e-11	7.28544e-12
	chr11	109734975	109959301	1.705	3.261	1.50877e-11	7.34182e-12
HERPUD1	chr16	56969224	56977793	2.261	4.794	1.51039e-11	7.34628e-12
MIR223	chrX	65235309	65241191	1.827	3.547	1.51771e-11	7.37843e-12
C6orf62	chr6	24705090	24719403	1.413	2.664	1.52473e-11	7.40564e-12
C10orf10	chr10	45471709	45474330	3.962	15.589	1.52546e-11	7.40748e-12
GMFG	chr19	39818991	39826927	2.122	4.352	1.5289e-11	7.42074e-12
TLR5	chr1	223282012	223316624	2.442	5.434	1.54419e-11	7.48969e-12
EGFL7	chr9	139557379	139567132	2.408	5.306	1.54668e-11	7.49829e-12
ARHGEF15	chr17	8222877	8233482	1.603	3.038	1.549e-11	7.50781e-12
CTDSP1	chr2	219264478	219270664	1.817	3.524	1.55724e-11	7.53898e-12
UGGT1	chr2	128937835	128955344	1.684	3.213	1.56037e-11	7.55063e-12
PICALM	chr11	85668214	85695502	1.96	3.889	1.57244e-11	7.60021e-12
ATP13A1	chr19	19755959	19762323	2.051	4.144	1.57806e-11	7.61852e-12
TMEM189-UBE2V1	chr20	48740243	48747672	2.513	5.71	1.58067e-11	7.62762e-12
PTPLAD2	chr9	21010758	21031724	2.366	5.153	1.58442e-11	7.63863e-12
IL2RG	chrX	70327254	70331481	3.803	13.956	1.59401e-11	7.67601e-12
GADD45A	chr1	68151529	68154071	3.885	14.772	1.59493e-11	7.67867e-12
ARMCX6	chrX	100870108	100872991	1.936	3.826	1.63092e-11	7.82842e-12
CHD3	chr17	7807541	7816086	2.939	7.669	1.63426e-11	7.83547e-12
SLC30A5	chr5	68389776	68400567	2.075	4.214	1.63419e-11	7.83547e-12
PTPN6	chr12	7066418	7070577	4.233	18.811	1.63499e-11	7.83714e-12
TREML1	chr6	41116999	41122087	4.271	19.302	1.63788e-11	7.8474e-12
ITPKB	chr1	226819221	226837804	2.417	5.342	1.64551e-11	7.86929e-12
STK19	chr6	31940658	31949223	2.04	4.111	1.64793e-11	7.8767e-12
HEATR5B	chr2	37208013	37239047	1.444	2.721	1.65377e-11	7.89994e-12
NFKB1	chr4	103532578	103538553	2.211	4.631	1.6549e-11	7.90352e-12
NFKB2	chr10	104156825	104182893	2.253	4.767	1.65861e-11	7.91941e-12
YPEL3	chr16	30103635	30107521	2.116	4.335	1.66149e-11	7.93137e-12
RASGRP2	chr11	64493711	64510705	1.458	2.748	1.66652e-11	7.94445e-12
RNF215	chr22	30764053	30819905	1.723	3.302	1.66622e-11	7.94445e-12
BTK	chrX	100604435	100641212	3.544	11.66	1.66561e-11	7.94445e-12
STIM1	chr11	4085459	4114441	4.675	25.552	1.682e-11	8.01458e-12
MYLK	chr3	123331143	123411193	2.743	6.696	1.69265e-11	8.05428e-12
GIPC3	chr19	3585569	3593539	2.37	5.168	1.69584e-11	8.06395e-12
TUG1	chr22	31364258	31375380	1.38	2.603	1.69985e-11	8.07749e-12
BMP6	chr6	7831040	7881961	2.832	7.122	1.70568e-11	8.10152e-12
FLJ44511	chr7	563012	564871	2.457	5.49	1.70979e-11	8.10996e-12
LOC100287098	chr8	145653122	145667303	1.68	3.203	1.71739e-11	8.1397e-12
SELP	chr1	169557674	169599377	3.934	15.289	1.72049e-11	8.15145e-12
HIST1H2BG	chr6	26213011	26216526	3.343	10.144	1.72304e-11	8.16166e-12
KEL	chr7	142638201	142640359	4.665	25.375	1.73177e-11	8.19e-12
NTAN1	chr16	15131710	15141298	2.128	4.37	1.73491e-11	8.203e-12
DNAJC4	chr11	63997753	64001753	1.51	2.849	1.73953e-11	8.22112e-12
APH1B	chr15	63569740	63601325	1.458	2.747	1.74626e-11	8.24437e-12
ERV3-1	chr7	64466451	64467124	1.888	3.701	1.74952e-11	8.25573e-12
RASSF1-AS1	chr3	50374942	50375727	1.659	3.159	1.76902e-11	8.3378e-12
DNAJB12	chr10	74092588	74114907	1.485	2.799	1.77271e-11	8.35141e-12
DOK2	chr8	21766384	21771653	1.684	3.214	1.77534e-11	8.36191e-12
CSDE1	chr1	115259534	115300671	2.312	4.966	1.79628e-11	8.44908e-12
BANK1	chr4	102734983	102995969	1.961	3.894	1.79653e-11	8.44908e-12
GSTM4	chr1	110198698	110208123	1.623	3.08	1.8004e-11	8.46276e-12
GSN	chr9	124048858	124095120	1.953	3.872	1.80108e-11	8.46402e-12
KIAA0922	chr4	154512858	154559008	1.436	2.705	1.80317e-11	8.47004e-12
SMIM3	chr5	150144061	150176746	3.414	10.656	1.81153e-11	8.50357e-12
BAG3	chr10	121417057	121437332	1.459	2.749	1.81922e-11	8.53584e-12
SLAMF6	chr1	160454820	160493052	2.03	4.085	1.82041e-11	8.53784e-12
ZMYND8	chr20	45837831	45846002	3.146	8.854	1.82576e-11	8.5588e-12
XPNPEP1	chr10	111624524	111683311	2.081	4.23	1.83085e-11	8.58074e-12
CDC14B	chr9	99262393	99329203	1.558	2.945	1.8339e-11	8.59119e-12
CXCL3	chr4	74902901	74911977	1.584	2.998	1.83553e-11	8.59689e-12
RECQL5	chr17	73622838	73648693	1.6	3.031	1.84118e-11	8.61886e-12
SCRN1	chr7	29959719	30029905	1.91	3.757	1.84764e-11	8.63809e-12
TJP2	chr9	71788971	71870124	3.252	9.525	1.84731e-11	8.63809e-12
TMEM219	chr16	29973351	29984373	1.704	3.259	1.85879e-11	8.68438e-12
KLHL12	chr1	202860019	202865917	1.765	3.4	1.86432e-11	8.70826e-12
DDX49	chr19	19035116	19039478	2.226	4.677	1.87653e-11	8.75157e-12
ARHGAP15	chr2	143886899	144525921	3.213	9.27	1.87713e-11	8.75242e-12
ABHD14B	chr3	52002526	52005185	2.073	4.209	1.8805e-11	8.76614e-12
ITGB3	chr17	45331208	45396981	5.324	40.053	1.89227e-11	8.8112e-12
LINC00657	chr20	34633533	34638882	3.655	12.594	1.89878e-11	8.83361e-12
LTBR	chr12	6494687	6500738	3.208	9.241	1.90911e-11	8.87373e-12
	chr3	171178318	171187495	1.766	3.401	1.92114e-11	8.92275e-12
PARP12	chr7	139723549	139763521	2.039	4.11	1.92136e-11	8.92275e-12
ABHD14A	chr3	52009042	52015216	1.563	2.954	1.92227e-11	8.92297e-12
ARID3B	chr15	74833548	74890475	3.144	8.842	1.92553e-11	8.93614e-12
PCBP2	chr12	53848336	53874946	3.549	11.702	1.92604e-11	8.93649e-12
NUMA1	chr11	71713874	71716505	2.884	7.38	1.92836e-11	8.94528e-12
NECAB3	chr20	32244893	32262264	2.664	6.338	1.93014e-11	8.94954e-12
DAZAP2	chr12	51632508	51637717	2.507	5.683	1.93575e-11	8.97158e-12
TSPAN9	chr12	3186521	3395737	2.647	6.263	1.9398e-11	8.98833e-12
CCDC19	chr1	159859964	159862524	2.291	4.894	1.95003e-11	9.03376e-12
PPP1R14A	chr19	38741877	38747231	2.412	5.323	1.97004e-11	9.11429e-12
HMHA1	chr19	1071220	1106788	2.154	4.451	1.97542e-11	9.13161e-12
RNF103	chr2	86830516	86851000	1.954	3.874	1.97983e-11	9.1474e-12
RABGGTA	chr14	24734737	24738525	1.967	3.91	2.00097e-11	9.23077e-12
NCOR2	chr12	124808719	124818653	2.689	6.451	2.00803e-11	9.25475e-12
TK2	chr16	66503699	66584315	1.312	2.483	2.00858e-11	9.25475e-12
MMD	chr17	53469926	53485106	3.308	9.902	2.01764e-11	9.28918e-12
ELOVL7	chr5	60047616	60140101	2.666	6.347	2.02359e-11	9.31453e-12
SP100	chr2	231280871	231410317	2.023	4.064	2.02696e-11	9.32384e-12
TRIP12	chr2	230628528	230681886	1.645	3.128	2.03967e-11	9.3782e-12
TBC1D10B	chr16	30368422	30381522	1.337	2.526	2.04641e-11	9.40712e-12
MCU	chr10	74643504	74647514	3.019	8.106	2.04737e-11	9.40945e-12
FLII	chr17	18148102	18151763	3.154	8.901	2.05752e-11	9.44454e-12
DOCK2	chr5	169503729	169510388	2.351	5.101	2.05707e-11	9.44454e-12
ITSN2	chr2	24425070	24487725	1.335	2.523	2.07297e-11	9.50407e-12
WASF2	chr1	27730734	27816678	3.088	8.504	2.07598e-11	9.51368e-12
SRXN1	chr20	627268	634014	1.266	2.405	2.07568e-11	9.51368e-12
DNAJC5	chr20	62526455	62567384	1.959	3.887	2.08342e-11	9.54147e-12
	chr10	30070537	30074791	2.212	4.634	2.09347e-11	9.58327e-12
TAGLN2	chr1	159887896	159894406	2.151	4.441	2.096e-11	9.59066e-12
RNH1	chr11	494512	507283	2.07	4.198	2.10038e-11	9.60862e-12
MBNL1	chr3	152056389	152183577	4.288	19.53	2.10534e-11	9.62073e-12
MEIS1	chr2	66661544	66799933	1.761	3.389	2.10712e-11	9.62678e-12
[truncated: 13,530 more rows]
