# Supplementary material for: Integrity of Induced Pluripotent Stem Cell (iPSC) Derived Megakaryocytes as Assessed by Genetic and Transcriptomic Analysis
Source: PLoS One. 2017 Jan 20;12(1):e0167794. doi: 10.1371/journal.pone.0167794 (PMC5249236; doi:10.1371/journal.pone.0167794)
Supplement: S4 Table — Summary table with results from differential expression analysis of transcripts that were down-regulated in MKs compared to iPSCs. The table includes the HGNC gene identifier “Gene” and the physical location of the transcript given by chromosome, start and end position in genomic coordinates from genome assembly GRCh37/hg19. Parameter estimates of differences in MKs and IPSCs are given by log2 fold changes and corresponding fold changes. “p-value” and “q-value” show the statistical significance of differential expression before and after correction for multiple comparisons, respectively. (XLSX) [file pone.0167794.s004.xlsx]

## Sheet: Supplementary_Table2_MK_down.cs
Gene	Chromosome	Start	End	log2 (Fold Change)	Fold Change	p-value	q-value
SFRP2	chr4	154701742	154710228	-7.664	0.005	1.25024e-21	4.14946e-19
CRABP1	chr15	78632666	78640572	-7.06	0.007	2.67459e-21	4.78496e-19
CLDN6	chr16	3064713	3068188	-7.341	0.006	3.58737e-21	4.98789e-19
ESRG	chr3	54666151	54673884	-7.337	0.006	2.26741e-20	2.08552e-18
POU5F1	chr6	31132114	31138470	-8.517	0.003	4.27384e-20	3.42828e-18
AIF1L	chr9	133971863	133998539	-5.656	0.02	5.08914e-20	3.70623e-18
PODXL	chr7	131185021	131241376	-6.505	0.011	8.75915e-20	5.37298e-18
SOX2	chr3	181429712	181432223	-5.73	0.019	2.00289e-19	9.49372e-18
KCNQ2	chr20	62065032	62103993	-5.208	0.027	2.7894e-19	1.212e-17
ZSCAN10	chr16	3138891	3149318	-5.047	0.03	4.02783e-19	1.64715e-17
TCF7L1	chr2	85360583	85537511	-6.135	0.014	4.71078e-19	1.85374e-17
CA14	chr1	150230218	150237480	-4.601	0.041	4.93572e-19	1.87163e-17
L1TD1	chr1	62660474	62678001	-6.83	0.009	6.41319e-19	2.15732e-17
DMKN	chr19	35994206	36001412	-4.568	0.042	7.60083e-19	2.5119e-17
ZIC2	chr13	100622464	100639022	-5.468	0.023	1.05122e-18	3.27228e-17
CKMT1A	chr15	43985084	43991420	-4.121	0.057	1.34508e-18	3.71072e-17
DPPA4	chr3	109044988	109056419	-6.272	0.013	1.50444e-18	4.07488e-17
	chrX	113701020	113707695	-6.509	0.011	1.58378e-18	4.23479e-17
VRTN	chr14	74815166	74826711	-5.608	0.021	1.70817e-18	4.45321e-17
NANOG	chr12	7941995	7948655	-5.255	0.026	1.76612e-18	4.54743e-17
CKMT1B	chr15	43885252	43891604	-4.112	0.058	1.90747e-18	4.80271e-17
PHGDH	chr1	120254419	120286849	-6.134	0.014	2.01155e-18	4.99441e-17
ERBB2	chr17	37856231	37884915	-5.726	0.019	2.12637e-18	5.15671e-17
GPM6B	chrX	13792093	13956831	-4.348	0.049	2.21123e-18	5.24064e-17
HSD11B2	chr16	67465036	67471454	-3.828	0.07	2.31386e-18	5.42223e-17
KDF1	chr1	27276047	27286901	-3.459	0.091	2.37818e-18	5.51105e-17
SLC7A3	chrX	70145430	70150975	-5.312	0.025	2.79721e-18	6.27299e-17
EPHA1	chr7	143088205	143105985	-5.529	0.022	2.90882e-18	6.45388e-17
LRRN1	chr3	3841121	3889387	-5.501	0.022	3.03043e-18	6.58363e-17
LECT1	chr13	53277400	53313947	-4.996	0.031	3.35401e-18	7.21148e-17
GYLTL1B	chr11	45944715	45950647	-3.6	0.082	3.39448e-18	7.22403e-17
LCK	chr1	32739712	32751768	-4.856	0.035	6.00816e-18	1.06074e-16
AASS	chr7	121713598	121784344	-5.321	0.025	5.9673e-18	1.06074e-16
NASP	chr1	46049660	46084578	-6.439	0.012	8.21794e-18	1.38221e-16
FAM46B	chr1	27331511	27339333	-4.486	0.045	8.66791e-18	1.44623e-16
MAL2	chr8	120220610	120257914	-5.123	0.029	9.60886e-18	1.58373e-16
LINC00678	chr11	27639173	27656174	-6.359	0.012	1.00708e-17	1.60229e-16
MBD2	chr18	51729050	51751158	-3.687	0.078	1.01411e-17	1.60229e-16
PSIP1	chr9	15470642	15510287	-3.833	0.07	1.25771e-17	1.92875e-16
WFDC2	chr20	44098394	44110172	-5.366	0.024	1.30008e-17	1.96481e-16
DMKN	chr19	35988119	36001391	-4.423	0.047	1.43523e-17	2.09323e-16
PRSS8	chr16	31142754	31147151	-5.023	0.031	1.48821e-17	2.15542e-16
CAMKV	chr3	49895422	49907369	-3.713	0.076	1.84912e-17	2.57102e-16
ZSCAN10	chr16	3138895	3142861	-5.098	0.029	1.92607e-17	2.66028e-16
GPM6B	chrX	13789062	13835314	-4.307	0.051	2.03434e-17	2.77193e-16
PXDN	chr2	1635659	1748291	-3.864	0.069	2.15226e-17	2.87741e-16
PARP1	chr1	226548392	226595801	-3.861	0.069	2.25823e-17	2.98087e-16
SET	chr9	131445934	131458675	-5.997	0.016	2.34135e-17	3.033e-16
MAD2L2	chr1	11734537	11751678	-5.142	0.028	2.37645e-17	3.05947e-16
POLR3G	chr5	89770681	89810369	-4.896	0.034	2.48634e-17	3.16191e-16
GPC4	chrX	132435064	132549205	-5.611	0.02	2.68336e-17	3.37134e-16
RND2	chr17	41177258	41184058	-4.119	0.058	2.72186e-17	3.39924e-16
GPRC5B	chr16	19870293	19896151	-4.482	0.045	3.22394e-17	3.95521e-16
CRB3	chr19	6464260	6467230	-3.227	0.107	3.58823e-17	4.22804e-16
GYLTL1B	chr11	45943196	45950647	-4.175	0.055	3.61648e-17	4.23739e-16
ESRP1	chr8	95653364	95719694	-4.417	0.047	3.6608e-17	4.26536e-16
PHC1	chr12	9067267	9094060	-4.647	0.04	3.72615e-17	4.31737e-16
SEMA6A	chr5	115779251	115910551	-5.333	0.025	4.40403e-17	4.87471e-16
ESRG	chr3	54666104	54674175	-5.476	0.022	5.01187e-17	5.44416e-16
RAB25	chr1	156030966	156040295	-4.869	0.034	5.17091e-17	5.50228e-16
TRIM71	chr3	32858981	32942253	-5.076	0.03	5.21692e-17	5.52306e-16
	chr13	56688206	56688409	-5.699	0.019	5.63251e-17	5.90311e-16
SF3B3	chr16	70557352	70584914	-3.78	0.073	6.09412e-17	6.32335e-16
POU5F1P3	chr12	8286365	8287448	-4.902	0.033	6.157e-17	6.35697e-16
C1orf106	chr1	200860627	200884864	-3.278	0.103	7.32213e-17	7.03736e-16
ARHGEF19	chr1	16524599	16539104	-3.323	0.1	7.68652e-17	7.32011e-16
SLC7A1	chr13	30083551	30169825	-3.314	0.101	7.94879e-17	7.50137e-16
DBNDD1	chr16	90071222	90082120	-4.107	0.058	8.95914e-17	8.19527e-16
RHPN2	chr19	33469498	33555824	-3.287	0.102	9.22529e-17	8.36535e-16
RARRES2	chr7	150035407	150038763	-5.598	0.021	9.73406e-17	8.75061e-16
CACNG7	chr19	54415991	54446969	-4.097	0.058	1.02553e-16	9.14034e-16
ESRP1	chr8	95653364	95719694	-2.923	0.132	1.0939e-16	9.5458e-16
N4BP3	chr5	177540556	177553107	-3.148	0.113	1.09937e-16	9.55356e-16
EXTL3	chr8	28558990	28611207	-3.464	0.091	1.17251e-16	1.00633e-15
RASL11B	chr4	53728495	53733002	-4.27	0.052	1.22753e-16	1.04071e-15
USO1	chr4	76649706	76735442	-3.181	0.11	1.31915e-16	1.09611e-15
SMARCA5-AS1	chr4	144434625	144435990	-2.843	0.139	1.35967e-16	1.11643e-15
EPRS	chr1	220141942	220220000	-3.397	0.095	1.37603e-16	1.12103e-15
MUC3A	chr7	100546373	100611633	-3.07	0.119	1.37433e-16	1.12103e-15
COL26A1	chr7	101006101	101202304	-4.044	0.061	1.44857e-16	1.17098e-15
DMKN	chr19	35988039	36001412	-3.448	0.092	1.48012e-16	1.18728e-15
LINC00678	chr11	27634179	27656456	-3.98	0.063	1.49924e-16	1.19802e-15
ABHD17C	chr15	80987652	81047962	-3.365	0.097	1.68465e-16	1.33087e-15
FERMT2	chr14	53323989	53417815	-4.455	0.046	1.75349e-16	1.37484e-15
FGFBP3	chr10	93666345	93669258	-4.298	0.051	1.79529e-16	1.40234e-15
IGF2BP3	chr7	23349828	23509995	-3.111	0.116	1.88067e-16	1.45812e-15
TPD52	chr8	80947103	81083894	-2.983	0.126	1.9267e-16	1.48827e-15
MEX3C	chr18	48700920	48724051	-2.768	0.147	1.94825e-16	1.49937e-15
HIP1	chr7	75162619	75368290	-3.458	0.091	1.96029e-16	1.50308e-15
ZIC5	chr13	100615218	100620267	-3.967	0.064	2.0387e-16	1.54055e-15
NUDT11	chrX	51232863	51239459	-3.426	0.093	2.0217e-16	1.54055e-15
TRNP1	chr1	27320195	27327377	-2.981	0.127	2.04734e-16	1.5415e-15
MFHAS1	chr8	8640706	8751131	-2.924	0.132	2.0775e-16	1.55481e-15
FAM60A	chr12	31433520	31479159	-3.942	0.065	2.52441e-16	1.78472e-15
JPH3	chr16	87636493	87731761	-3.13	0.114	2.62176e-16	1.83488e-15
LPCAT1	chr5	1461542	1524076	-3.734	0.075	2.64981e-16	1.84831e-15
TYRO3	chr15	41851220	41871536	-4.122	0.057	2.68133e-16	1.85639e-15
XPO1	chr2	61705069	61765418	-3.285	0.103	2.67558e-16	1.85639e-15
PDPN	chr1	13910252	13944452	-3.609	0.082	2.72467e-16	1.86927e-15
SUPT16H	chr14	21819631	21852425	-3.436	0.092	2.80865e-16	1.89735e-15
CLDN7	chr17	7163222	7166512	-4.402	0.047	2.81109e-16	1.89735e-15
PEG10	chr7	94285637	94299006	-4.179	0.055	2.79916e-16	1.89735e-15
SBK1	chr16	28303840	28335170	-4.411	0.047	2.84381e-16	1.91325e-15
LOC100131138	chr12	111374406	111375250	-5.022	0.031	2.95034e-16	1.95341e-15
PRKDC	chr8	48685669	48872743	-3.852	0.069	3.02435e-16	1.99607e-15
TET1	chr10	70320117	70454239	-3.433	0.093	3.11401e-16	2.03592e-15
GPT2	chr16	46918308	46965201	-3.852	0.069	3.1469e-16	2.04122e-15
PVRL1	chr11	119531703	119599435	-3.789	0.072	3.31972e-16	2.12381e-15
CDH3	chr16	68704434	68732957	-4.89	0.034	3.36519e-16	2.14632e-15
MIR135A2	chr12	97957590	97958771	-3.534	0.086	3.39882e-16	2.16116e-15
FOXA3	chr19	46367518	46377055	-3.135	0.114	3.42356e-16	2.17027e-15
CXADR	chr21	18885224	18942429	-4.342	0.049	3.66299e-16	2.28729e-15
LINC00371	chr13	51658151	51746358	-4.495	0.044	3.77939e-16	2.33205e-15
	chr5	120032999	120127259	-3.443	0.092	3.80246e-16	2.33936e-15
PIK3C2A	chr11	17108124	17191354	-2.994	0.126	4.22468e-16	2.51998e-15
RBPMS	chr8	30242017	30429778	-4.056	0.06	4.22896e-16	2.51998e-15
ESRP1	chr8	95653364	95719694	-3.103	0.116	4.1677e-16	2.51998e-15
SLC7A3	chrX	70145424	70150975	-3.218	0.107	4.25352e-16	2.52072e-15
CBX2	chr17	77751977	77761449	-4.548	0.043	4.4139e-16	2.60046e-15
MAPK8IP1	chr11	45907047	45928016	-3.606	0.082	4.5474e-16	2.65661e-15
FAM124A	chr13	51796470	51858377	-3.786	0.072	4.70888e-16	2.72387e-15
EPB41L4B	chr9	112002007	112083244	-3.229	0.107	4.71478e-16	2.72387e-15
LPCAT1	chr5	1461541	1514030	-4.262	0.052	5.09209e-16	2.87947e-15
CBL	chr11	119076986	119178859	-3.272	0.103	5.12656e-16	2.88795e-15
PCDH1	chr5	141232676	141257975	-4.061	0.06	5.46298e-16	3.05459e-15
CLDN7	chr17	7163222	7166264	-3.878	0.068	5.73276e-16	3.16303e-15
DSG2	chr18	29078027	29128814	-4.755	0.037	5.73098e-16	3.16303e-15
ALDH7A1	chr5	125867046	125931082	-4.308	0.05	6.00578e-16	3.27897e-15
NUP160	chr11	47799670	47870057	-3.692	0.077	6.65384e-16	3.54584e-15
LARP7	chr4	113558612	113571149	-5.741	0.019	6.80354e-16	3.61056e-15
PAIP2B	chr2	71409868	71454233	-2.785	0.145	6.91578e-16	3.65154e-15
BEX5	chrX	101408679	101410986	-2.752	0.148	7.57799e-16	3.89278e-15
WWC2	chr4	184104749	184216084	-3.173	0.111	7.80398e-16	3.97947e-15
ERBB3	chr12	56473809	56497291	-3.72	0.076	7.85996e-16	3.98851e-15
CTSV	chr9	99705195	99801925	-3.749	0.074	7.85435e-16	3.98851e-15
ADD2	chr2	70889216	70995375	-4.639	0.04	8.16121e-16	4.11137e-15
B4GALT5	chr20	48249483	48330421	-3.395	0.095	8.19877e-16	4.11586e-15
PODXL	chr7	131185021	131241376	-5.639	0.02	8.45697e-16	4.21959e-15
GPR176	chr15	40091223	40213093	-3.795	0.072	8.73344e-16	4.32649e-15
	chr1	200380790	200384662	-2.895	0.134	8.81054e-16	4.35434e-15
GNG4	chr1	235710985	235813293	-3.064	0.12	9.07759e-16	4.44419e-15
ZC4H2	chrX	64135682	64196413	-2.78	0.146	9.14598e-16	4.46719e-15
PLA2G16	chr11	63341944	63381909	-3.725	0.076	9.21639e-16	4.48059e-15
PTPRF	chr1	43996547	44089343	-3.764	0.074	9.3168e-16	4.49937e-15
RRAS2	chr11	14299466	14380730	-3.632	0.081	9.31973e-16	4.49937e-15
TMEM125	chr1	43735665	43739673	-3.199	0.109	9.75723e-16	4.6781e-15
REC8	chr14	24641234	24649463	-3	0.125	9.86632e-16	4.71955e-15
TBC1D1	chr4	37979052	38120046	-2.643	0.16	1.01905e-15	4.83031e-15
SLC7A3	chrX	70145430	70150975	-5.516	0.022	1.03527e-15	4.88499e-15
SEPHS1	chr10	13359438	13390298	-4.996	0.031	1.08115e-15	5.04442e-15
SOX13	chr1	204042246	204096871	-3.685	0.078	1.11364e-15	5.17285e-15
NUP205	chr7	135242662	135333499	-4.019	0.062	1.15039e-15	5.29636e-15
IGDCC3	chr15	65619465	65670378	-3.68	0.078	1.17048e-15	5.35219e-15
TMEFF1	chr9	103235520	103339918	-4.259	0.052	1.16887e-15	5.35219e-15
SNURF	chr15	25200070	25213976	-4.732	0.038	1.19483e-15	5.4178e-15
PGAM1	chr10	99185878	99193201	-4.266	0.052	1.21149e-15	5.47158e-15
CBX1	chr17	46147414	46178883	-2.619	0.163	1.21206e-15	5.47158e-15
PSAT1	chr9	80911991	80945009	-5.631	0.02	1.21768e-15	5.4851e-15
DNTTIP2	chr1	94336368	94344786	-3.223	0.107	1.26739e-15	5.66864e-15
CNOT1	chr16	58553850	58663790	-3.832	0.07	1.2693e-15	5.66864e-15
HIF1A	chr14	62162084	62209891	-3.755	0.074	1.28339e-15	5.71934e-15
MARVELD3	chr16	71660056	71675868	-2.762	0.147	1.3102e-15	5.78932e-15
ANKS6	chr9	101494291	101558794	-2.801	0.143	1.33531e-15	5.8269e-15
SOX3	chrX	139585152	139587225	-3.577	0.084	1.33488e-15	5.8269e-15
PPAP2C	chr19	281040	291435	-4.032	0.061	1.38133e-15	6.00191e-15
ARHGEF16	chr1	3371147	3397677	-2.811	0.142	1.40414e-15	6.07237e-15
ZNF253	chr19	19976714	20004293	-2.7	0.154	1.43438e-15	6.15545e-15
CAMK2N2	chr3	183977003	183979251	-2.792	0.144	1.44249e-15	6.17754e-15
TRO	chrX	54946996	54957866	-2.799	0.144	1.44594e-15	6.17964e-15
SALL1	chr16	51169886	51185183	-3.827	0.07	1.45183e-15	6.18031e-15
USP44	chr12	95910336	95942620	-4.152	0.056	1.45702e-15	6.18893e-15
DNMT3B	chr20	31350191	31397162	-7.533	0.005	1.4912e-15	6.29564e-15
	chr12	103622005	103622135	-4.973	0.032	1.50377e-15	6.33588e-15
IPO8	chr12	30781915	30848929	-2.563	0.169	1.52075e-15	6.39454e-15
IMPA2	chr18	11981427	12030885	-4.31	0.05	1.53177e-15	6.42789e-15
RAI14	chr5	34656433	34832717	-3.968	0.064	1.54598e-15	6.47449e-15
ZNF93	chr19	20011722	20046382	-3.428	0.093	1.56264e-15	6.51297e-15
IGLON5	chr19	51815102	51834102	-3.443	0.092	1.56453e-15	6.51297e-15
B3GNT7	chr2	232260335	232265875	-3.992	0.063	1.57789e-15	6.55216e-15
ROR1	chr1	64239690	64647179	-3.767	0.073	1.60201e-15	6.61615e-15
DDR1	chr6	30852327	30867933	-4.117	0.058	1.61265e-15	6.64692e-15
LPHN1	chr19	14258549	14316997	-3.161	0.112	1.62454e-15	6.68275e-15
GOLGA2P7	chr15	84867600	84898920	-2.499	0.177	1.64361e-15	6.73856e-15
TERF1	chr8	73921097	73959987	-4.593	0.041	1.75419e-15	7.13168e-15
FLNB	chr3	57994127	58157982	-3.747	0.074	1.81809e-15	7.30602e-15
SRPK1	chr6	35800811	35888957	-2.826	0.141	1.81653e-15	7.30602e-15
TMEM47	chrX	34645181	34675405	-3.062	0.12	1.81191e-15	7.30602e-15
CHCHD6	chr3	126423063	126679263	-3.626	0.081	1.85993e-15	7.44545e-15
UGP2	chr2	64069014	64118696	-5.567	0.021	1.88207e-15	7.49093e-15
SALL4	chr20	50400583	50419048	-4.116	0.058	1.90918e-15	7.58317e-15
QSER1	chr11	32914724	33001814	-3.82	0.071	1.92094e-15	7.59133e-15
PTPN11	chr12	112856536	112947717	-2.407	0.189	1.94532e-15	7.64063e-15
ENHO	chr9	34521040	34523057	-3.752	0.074	1.94432e-15	7.64063e-15
OXSR1	chr3	38207026	38296979	-2.376	0.193	1.98003e-15	7.72778e-15
SPRY4	chr5	141689992	141704620	-4.628	0.04	1.97346e-15	7.72778e-15
SPTAN1	chr9	131314837	131395944	-4.285	0.051	1.97639e-15	7.72778e-15
PPL	chr16	4932508	4987136	-3.323	0.1	2.0102e-15	7.77825e-15
ZIC2	chr13	100634026	100639019	-4.904	0.033	2.0571e-15	7.88903e-15
CLDN6	chr16	3064711	3068416	-3.072	0.119	2.09175e-15	7.95671e-15
DPYSL2	chr8	26435340	26515693	-3.118	0.115	2.11991e-15	8.03873e-15
GLDC	chr9	6532464	6621233	-4.177	0.055	2.168e-15	8.13237e-15
MEX3A	chr1	156041804	156051789	-3.337	0.099	2.17637e-15	8.13451e-15
ARFGEF1	chr8	68109884	68255912	-2.646	0.16	2.17518e-15	8.13451e-15
RCN2	chr15	77223962	77242601	-2.888	0.135	2.19719e-15	8.18298e-15
MTOR	chr1	11166588	11322608	-2.731	0.151	2.20593e-15	8.20087e-15
R3HDM1	chr2	136289025	136482840	-2.337	0.198	2.22638e-15	8.2622e-15
FBXL19	chr16	30934376	30960104	-3.409	0.094	2.24727e-15	8.32489e-15
PHIP	chr6	79644136	79788011	-2.478	0.18	2.26003e-15	8.34599e-15
TNPO1	chr5	72143930	72210215	-3.139	0.114	2.2903e-15	8.43933e-15
FLJ22184	chr19	7933605	7939326	-3.992	0.063	2.30997e-15	8.49679e-15
ELOVL4	chr6	80624529	80657315	-2.195	0.218	2.3265e-15	8.53557e-15
NMU	chr4	56461396	56502465	-3.909	0.067	2.39628e-15	8.5873e-15
LOC101927746	chr7	100951621	100964425	-4.358	0.049	2.37237e-15	8.5873e-15
NLGN4X	chrX	5808067	6146923	-4.535	0.043	2.38562e-15	8.5873e-15
ACACA	chr17	35441927	35716059	-3.497	0.089	2.43775e-15	8.70581e-15
PROM1	chr4	15969849	16085623	-3.897	0.067	2.43764e-15	8.70581e-15
IPW	chr15	25225131	25367863	-3.214	0.108	2.48758e-15	8.79479e-15
ATCAY	chr19	3880618	3928080	-3.234	0.106	2.48137e-15	8.79479e-15
GALNT12	chr9	101569981	101612363	-2.654	0.159	2.48797e-15	8.79479e-15
WASL	chr7	123321981	123389125	-2.639	0.161	2.51498e-15	8.86863e-15
ZNF90	chr19	20188803	20231977	-3.118	0.115	2.5256e-15	8.88264e-15
ENAH	chr1	225674534	225840845	-4.031	0.061	2.59075e-15	9.05072e-15
PTPRS	chr19	5205519	5340814	-3.416	0.094	2.59517e-15	9.05101e-15
AK4	chr1	65613232	65697828	-3.415	0.094	2.61112e-15	9.09142e-15
KDM1A	chr1	23345941	23410184	-3.598	0.083	2.63377e-15	9.10947e-15
PLEKHG6	chr12	6419602	6437672	-2.455	0.182	2.6252e-15	9.10947e-15
BCAM	chr19	45312316	45324678	-3.351	0.098	2.62974e-15	9.10947e-15
SLC39A10	chr2	196521852	196602426	-3.811	0.071	2.65946e-15	9.18308e-15
SLC1A6	chr19	15072125	15121455	-2.479	0.179	2.70584e-15	9.29704e-15
LINGO1	chr15	77905369	77924709	-3.606	0.082	2.7905e-15	9.52518e-15
GCSH	chr16	81115552	81129980	-3.047	0.121	2.78635e-15	9.52518e-15
ZNF423	chr16	49524515	49856649	-3.53	0.087	2.81819e-15	9.60397e-15
GULP1	chr2	189156396	189460652	-2.534	0.173	2.83014e-15	9.61329e-15
TRIM71	chr3	32856017	32942253	-2.833	0.14	2.82979e-15	9.61329e-15
BCAT1	chr12	24961137	25056009	-3.595	0.083	2.87842e-15	9.74553e-15
DHX33	chr17	5344232	5372380	-2.834	0.14	2.96696e-15	1.0029e-14
KIAA1522	chr1	33231235	33240571	-2.86	0.138	3.03084e-15	1.01972e-14
DMKN	chr19	35988039	36001412	-2.993	0.126	3.03138e-15	1.01972e-14
CECR2	chr22	17956628	18037856	-2.543	0.172	3.05575e-15	1.02364e-14
DMKN	chr19	35994206	36001412	-2.386	0.191	3.07608e-15	1.02812e-14
TCEAL2	chrX	101380660	101382684	-3.875	0.068	3.08934e-15	1.0309e-14
TMEM59L	chr19	18723682	18731849	-3.22	0.107	3.10885e-15	1.03576e-14
FBXO21	chr12	117581585	117628300	-2.939	0.13	3.15827e-15	1.05054e-14
BOD1	chr5	173034148	173043666	-3.755	0.074	3.17038e-15	1.05289e-14
TMEM132B	chr12	125811162	126146923	-3.397	0.095	3.19272e-15	1.0536e-14
MDN1	chr6	90352494	90529513	-2.982	0.127	3.18515e-15	1.0536e-14
C9orf135	chr9	72435731	72521148	-2.972	0.127	3.19153e-15	1.0536e-14
NUP155	chr5	37291735	37371228	-3.018	0.123	3.21e-15	1.05763e-14
COL26A1	chr7	101006101	101202304	-3.526	0.087	3.25544e-15	1.06922e-14
DLG5	chr10	79550549	79686348	-2.831	0.141	3.26237e-15	1.06981e-14
KNOP1	chr16	19717674	19729492	-2.546	0.171	3.31704e-15	1.08577e-14
GCNT2	chr6	10585993	10629601	-2.558	0.17	3.32144e-15	1.08577e-14
CHST6	chr16	75507022	75529345	-2.13	0.228	3.34662e-15	1.09058e-14
CIB2	chr15	78396948	78423877	-3.054	0.12	3.37654e-15	1.0952e-14
HOMER1	chr5	78669647	78809659	-2.714	0.152	3.41846e-15	1.10365e-14
PALM3	chr19	14164179	14169971	-3.013	0.124	3.48631e-15	1.12035e-14
MTA3	chr2	42795657	42936686	-2.713	0.153	3.51123e-15	1.12489e-14
PAWR	chr12	79978671	80084851	-2.604	0.165	3.61575e-15	1.1513e-14
NIPSNAP1	chr22	29950798	29977085	-2.674	0.157	3.60593e-15	1.1513e-14
CSE1L	chr20	47662783	47713497	-5.013	0.031	3.63177e-15	1.15464e-14
CBLC	chr19	45281126	45303903	-3.22	0.107	3.6827e-15	1.1655e-14
TDGF1P3	chrX	109763540	109766249	-2.852	0.139	3.80527e-15	1.19703e-14
SCNN1A	chr12	6456009	6484390	-3.171	0.111	3.81691e-15	1.19888e-14
SH3D19	chr4	152041433	152149182	-3.039	0.122	3.86372e-15	1.20994e-14
L1TD1	chr1	62660474	62678001	-3.162	0.112	3.89882e-15	1.2191e-14
CBS	chr21	44473301	44496040	-4.643	0.04	3.99357e-15	1.24686e-14
SMARCC1	chr3	47627378	47823405	-3.793	0.072	4.02873e-15	1.25408e-14
RAB25	chr1	156029107	156040295	-2.466	0.181	4.25058e-15	1.30753e-14
SGPL1	chr10	72575704	72640932	-2.902	0.134	4.27654e-15	1.30822e-14
SCG3	chr15	51980606	52013223	-3.737	0.075	4.27791e-15	1.30822e-14
CDH3	chr16	68677785	68732957	-4.229	0.053	4.26583e-15	1.30822e-14
GCNT2	chr6	10555949	10629601	-3.11	0.116	4.41879e-15	1.34146e-14
CDCA7	chr2	174219561	174233718	-3.073	0.119	4.44601e-15	1.34717e-14
ERVMER34-1	chr4	53609684	53617807	-2.815	0.142	4.45696e-15	1.34717e-14
XRN2	chr20	21283942	21370463	-3.122	0.115	4.48598e-15	1.35398e-14
PRR11	chr17	57232724	57284070	-2.597	0.165	4.58119e-15	1.37475e-14
	chr5	120030420	120040422	-2.865	0.137	4.57648e-15	1.37475e-14
DYNC1H1	chr14	102430865	102517135	-3.425	0.093	4.60297e-15	1.37733e-14
ALDH18A1	chr10	97365686	97416567	-3.209	0.108	4.64537e-15	1.38406e-14
FAM83G	chr17	18872038	18908113	-2.488	0.178	4.68863e-15	1.39426e-14
OSBPL10	chr3	31702317	32023342	-3.365	0.097	4.70358e-15	1.39513e-14
RFC1	chr4	39289069	39368001	-2.593	0.166	4.70928e-15	1.39513e-14
NKAIN1	chr1	31652592	31712734	-3.956	0.064	4.75538e-15	1.40653e-14
ALDH3A2	chr17	19552064	19580908	-2.932	0.131	4.8134e-15	1.41792e-14
DBNDD1	chr16	90071273	90085963	-2.985	0.126	4.85658e-15	1.42862e-14
SLC38A2	chr12	46751971	46766645	-4.718	0.038	4.89478e-15	1.43598e-14
KAL1	chrX	8496915	8700227	-3.625	0.081	4.89536e-15	1.43598e-14
	chr3	176004491	176045150	-2.311	0.202	4.93401e-15	1.43901e-14
TLE1	chr9	84198598	84303596	-2.713	0.152	4.91305e-15	1.43901e-14
LINC00665	chr19	36803963	36822620	-3.348	0.098	4.9959e-15	1.45118e-14
CNFN	chr19	42891171	42894444	-3.268	0.104	5.09399e-15	1.47761e-14
LHFPL4	chr3	9540045	9595486	-2.188	0.219	5.17679e-15	1.49955e-14
FSD1	chr19	4304591	4323843	-3.97	0.064	5.33307e-15	1.54054e-14
POU5F1B	chr8	128427857	128429441	-2.452	0.183	5.39888e-15	1.55739e-14
GPR176	chr15	40091145	40213163	-2.709	0.153	5.41007e-15	1.55846e-14
MGC57346	chr17	43697712	43715329	-3.052	0.121	5.54841e-15	1.58735e-14
PRKDC	chr8	48685532	48812619	-2.727	0.151	5.64841e-15	1.60714e-14
PTPRK	chr6	128289924	128841819	-2.846	0.139	5.67813e-15	1.6134e-14
EML4	chr2	42396490	42559688	-2.912	0.133	5.75636e-15	1.6334e-14
FGFR1	chr8	38259102	38325363	-4.778	0.036	5.83419e-15	1.65324e-14
USP9X	chrX	40944888	41095832	-3.527	0.087	5.9522e-15	1.68211e-14
GRHL2	chr8	102504668	102681952	-2.681	0.156	5.99082e-15	1.68844e-14
GRB7	chr17	37894576	37903538	-3.278	0.103	6.03426e-15	1.69839e-14
RGL3	chr19	11504732	11530018	-3.02	0.123	6.05765e-15	1.70268e-14
PSMD1	chr2	231921578	232037540	-2.812	0.142	6.07372e-15	1.7049e-14
SLC38A1	chr12	46576838	46646503	-3.55	0.085	6.09583e-15	1.7088e-14
TMEM30B	chr14	61744089	61748530	-2.249	0.21	6.20498e-15	1.73474e-14
CNOT1	chr16	58553850	58663790	-3.199	0.109	6.23103e-15	1.73736e-14
FGFR4	chr5	176513873	176525143	-3.527	0.087	6.25516e-15	1.74176e-14
KRTCAP3	chr2	27665233	27667164	-3.474	0.09	6.3671e-15	1.77057e-14
ITPK1	chr14	93406068	93582263	-3.12	0.115	6.42857e-15	1.78155e-14
LIG3	chr17	33307517	33332088	-2.379	0.192	6.65929e-15	1.82526e-14
DENND1C	chr19	6467134	6476172	-2.285	0.205	6.66006e-15	1.82526e-14
SBK1	chr16	28303227	28335170	-3.263	0.104	6.76367e-15	1.84638e-14
PLEKHA5	chr12	19282626	19529333	-2.622	0.162	6.85275e-15	1.86399e-14
IARS	chr9	94972490	95056038	-3.368	0.097	6.93284e-15	1.8827e-14
VASH2	chr1	213123887	213164927	-4.055	0.06	6.94824e-15	1.88443e-14
PPP2R2B	chr5	145969067	146258348	-3.022	0.123	7.01346e-15	1.89965e-14
NLN	chr5	65018023	65125111	-3.019	0.123	7.06596e-15	1.90891e-14
CDO1	chr5	115140430	115152405	-3.061	0.12	7.09127e-15	1.91083e-14
SEC24A	chr5	133984475	134063601	-2.22	0.215	7.34842e-15	1.95983e-14
MST4	chrX	131157245	131209971	-2.769	0.147	7.41453e-15	1.97494e-14
USP44	chr12	95910336	95945263	-4.316	0.05	7.4287e-15	1.97619e-14
CLDN6	chr16	3063794	3068188	-6.713	0.01	7.44847e-15	1.97641e-14
FOXD3	chr1	63786314	63788795	-2.676	0.157	7.55972e-15	1.9983e-14
DDX21	chr10	70715879	70744825	-3.735	0.075	7.70411e-15	2.02304e-14
RAB15	chr14	65412532	65438875	-2.827	0.141	7.69678e-15	2.02304e-14
FAM126A	chr7	22980878	23053770	-3.061	0.12	7.71151e-15	2.02304e-14
ATP11C	chrX	138808505	139014305	-3.096	0.117	7.69194e-15	2.02304e-14
LINC00371	chr13	51742990	51755584	-5.559	0.021	7.7376e-15	2.02479e-14
SFRP1	chr8	41119476	41166990	-5.966	0.016	7.73549e-15	2.02479e-14
CTB-118N6.3	chr5	115783194	115807369	-3.772	0.073	7.78274e-15	2.03405e-14
PLA2G16	chr11	63342840	63382009	-3.918	0.066	7.84565e-15	2.04793e-14
PIP5K1A	chr1	151171021	151222007	-2.508	0.176	7.86586e-15	2.05063e-14
LPHN2	chr1	82266082	82458107	-4.028	0.061	7.93657e-15	2.05877e-14
CNIH2	chr11	66045672	66051685	-2.68	0.156	8.1234e-15	2.09681e-14
UGT3A2	chr5	36035119	36067023	-3.126	0.115	8.23722e-15	2.12094e-14
CD200	chr3	112051916	112081658	-3.738	0.075	8.27269e-15	2.12744e-14
HDGF	chr1	156711899	156722240	-2.884	0.135	8.49664e-15	2.16634e-14
GTF3C1	chr16	27471934	27561251	-3.767	0.073	8.54123e-15	2.17505e-14
LARGE	chr22	33669062	34316416	-3.863	0.069	8.57832e-15	2.18183e-14
LPPR3	chr19	812488	821952	-3.473	0.09	8.60478e-15	2.18509e-14
EPB41L5	chr2	120770604	120864492	-2.044	0.242	8.64764e-15	2.18878e-14
RFWD3	chr16	74655297	74700779	-3.292	0.102	8.6786e-15	2.19139e-14
USP54	chr10	75257296	75335433	-2.735	0.15	8.74188e-15	2.20461e-14
GAREML	chr2	26395960	26412532	-2.182	0.22	8.79274e-15	2.21209e-14
JARID2	chr6	15246206	15522273	-3.052	0.121	8.79072e-15	2.21209e-14
OLFM1	chr9	137979514	138013030	-3.214	0.108	8.90909e-15	2.22259e-14
APLP2	chr11	129939716	130014706	-5.233	0.027	8.9828e-15	2.23563e-14
GPR125	chr4	22388997	22517677	-2.985	0.126	8.97919e-15	2.23563e-14
RTN4RL2	chr11	57228010	57245012	-2.795	0.144	9.0333e-15	2.24552e-14
VSIG10	chr12	118501398	118541810	-3.067	0.119	9.14027e-15	2.25865e-14
SMO	chr7	128828713	128853385	-2.838	0.14	9.1962e-15	2.26978e-14
PPAT	chr4	57259529	57301802	-2.957	0.129	9.23431e-15	2.27112e-14
SLC25A4	chr4	186064384	186066649	-2.873	0.137	9.23089e-15	2.27112e-14
PCDH1	chr5	141242217	141249192	-3.968	0.064	9.26402e-15	2.27575e-14
ITSN1	chr21	35014784	35210840	-3.378	0.096	9.31273e-15	2.28502e-14
DESI2	chr1	244816352	244872334	-3.009	0.124	9.36467e-15	2.28968e-14
ZNF219	chr14	21558205	21571274	-2.1	0.233	9.35904e-15	2.28968e-14
SERINC2	chr1	31885963	31907527	-3.532	0.086	9.44874e-15	2.30228e-14
SLC16A1	chr1	113454470	113498975	-4.928	0.033	9.46672e-15	2.30228e-14
TBC1D16	chr17	77906142	78009657	-3.371	0.097	9.47139e-15	2.30228e-14
E2F5	chr8	86089619	86126753	-2.799	0.144	9.54952e-15	2.31857e-14
NAMPT	chr7	105888732	105925638	-2.829	0.141	9.66207e-15	2.33773e-14
	chr7	142494049	142500692	-3.276	0.103	9.73568e-15	2.35281e-14
FGD1	chrX	54471887	54522599	-3.465	0.091	9.81748e-15	2.36984e-14
KLHL23	chr2	170590356	170608396	-3.501	0.088	9.88621e-15	2.38092e-14
MYH10	chr17	8377523	8534079	-3.929	0.066	9.90152e-15	2.38185e-14
CTSV	chr9	99665532	99801592	-3.189	0.11	9.97426e-15	2.39659e-14
CDH1	chr16	68771195	68869444	-4.698	0.039	1.00021e-14	2.40052e-14
RBM47	chr4	40425272	40631883	-3.24	0.106	1.00459e-14	2.40635e-14
AASS	chr7	121713391	121784344	-3.498	0.088	1.00574e-14	2.40635e-14
ZNF788	chr19	12203078	12225494	-2.521	0.174	1.02751e-14	2.44633e-14
IPO11	chr5	61708573	61924416	-2.893	0.135	1.04484e-14	2.48192e-14
TMTC3	chr12	88536073	88593664	-2.408	0.188	1.05191e-14	2.48738e-14
ADD1	chr4	2845584	2931802	-3.126	0.115	1.07127e-14	2.52737e-14
DMTF1	chr7	86781677	86825648	-2.273	0.207	1.07025e-14	2.52737e-14
GYG2	chrX	2746863	2800861	-2.907	0.133	1.09621e-14	2.56594e-14
CBR1	chr21	37442222	37445475	-2.651	0.159	1.11163e-14	2.59623e-14
IGSF1	chrX	130418140	130423035	-2.436	0.185	1.11163e-14	2.59623e-14
SLC16A2	chrX	73641328	73753764	-3.242	0.106	1.1499e-14	2.67064e-14
IGFBPL1	chr9	38406525	38424444	-3.149	0.113	1.1681e-14	2.70688e-14
YLPM1	chr14	75230036	75321573	-2.209	0.216	1.18637e-14	2.74055e-14
2016-09-09	chr17	75277492	75496678	-4.002	0.062	1.18465e-14	2.74055e-14
EPHB4	chr7	100400187	100425143	-3.651	0.08	1.1918e-14	2.74958e-14
IPO5	chr13	98605929	98676550	-3.186	0.11	1.20973e-14	2.7848e-14
KIF1C	chr17	4900965	4915000	-2.991	0.126	1.21933e-14	2.80071e-14
SCNN1A	chr12	6456009	6486523	-3.942	0.065	1.23705e-14	2.82894e-14
METTL16	chr17	2319348	2415200	-2.461	0.182	1.23619e-14	2.82894e-14
SSBP3	chr1	54691104	54872068	-3.457	0.091	1.26339e-14	2.87657e-14
TJP3	chr19	3721697	3750811	-2.636	0.161	1.28553e-14	2.91741e-14
FAM57B	chr16	30035748	30042186	-3.489	0.089	1.29048e-14	2.92547e-14
DEPDC1	chr1	68939835	68962904	-2.985	0.126	1.29637e-14	2.93412e-14
PXYLP1	chr3	140950667	141013745	-2.601	0.165	1.29725e-14	2.93412e-14
ATXN2L	chr16	28835758	28848558	-3.137	0.114	1.30104e-14	2.93664e-14
TNKS	chr8	9413445	9639856	-2.343	0.197	1.31296e-14	2.95395e-14
SIPA1L1	chr14	71979473	72201609	-2.694	0.154	1.33545e-14	2.99816e-14
KIF5C	chr2	149632792	149883273	-3.198	0.109	1.33548e-14	2.99816e-14
ZNF121	chr19	9670992	9695209	-3.112	0.116	1.35082e-14	3.02606e-14
SMPDL3B	chr1	28261504	28285663	-3.609	0.082	1.36308e-14	3.04444e-14
NMRK2	chr19	3933200	3942414	-3.226	0.107	1.3634e-14	3.04444e-14
NUDCD1	chr8	110135334	110346406	-3.137	0.114	1.36206e-14	3.04444e-14
URB1	chr21	33664325	33765328	-2.411	0.188	1.37013e-14	3.05437e-14
CD276	chr15	73976622	74006859	-3.416	0.094	1.3911e-14	3.09306e-14
CARM1	chr19	10990087	11033540	-3.664	0.079	1.41887e-14	3.1414e-14
CASC3	chr17	38296507	38328431	-2.405	0.189	1.44217e-14	3.1896e-14
ZFYVE9	chr1	52607766	52812358	-2.564	0.169	1.5018e-14	3.30049e-14
TUBB2B	chr6	3224495	3227968	-5.251	0.026	1.50364e-14	3.30105e-14
CBS	chr21	44473301	44496472	-4.314	0.05	1.50684e-14	3.30459e-14
CCDC6	chr10	61548506	61666414	-2.314	0.201	1.54685e-14	3.38878e-14
BCL9	chr1	147013271	147098020	-3.186	0.11	1.5562e-14	3.4042e-14
SYNE4	chr19	36494002	36499672	-2.8	0.144	1.55715e-14	3.4042e-14
ARHGAP19	chr10	98981930	99052430	-2.395	0.19	1.57219e-14	3.42629e-14
PPP2R2A	chr8	26149007	26230195	-2.463	0.181	1.57082e-14	3.42629e-14
FZD7	chr2	202899310	202903160	-4.424	0.047	1.57483e-14	3.42846e-14
GNAS	chr20	57414795	57486250	-4.871	0.034	1.58729e-14	3.4448e-14
PDXK	chr21	45138978	45182188	-2.49	0.178	1.60526e-14	3.46936e-14
ZFYVE21	chr14	104182081	104200005	-2.823	0.141	1.61994e-14	3.49744e-14
BAIAP2L1	chr7	97920962	98030427	-3.008	0.124	1.62245e-14	3.49744e-14
CHML	chr1	241792167	241799232	-2.658	0.158	1.63232e-14	3.50604e-14
KIAA1147	chr7	141356528	141401953	-2.125	0.229	1.63863e-14	3.51598e-14
GALNT7	chr4	174089904	174245118	-3.523	0.087	1.64589e-14	3.52793e-14
CDCP1	chr3	45123766	45187914	-2.289	0.205	1.6533e-14	3.53248e-14
LOC642423	chr15	85747907	85748518	-2.73	0.151	1.65908e-14	3.53802e-14
KPNA4	chr3	160223289	160271549	-2.729	0.151	1.66922e-14	3.55601e-14
NEDD4L	chr18	55816565	56068775	-2.899	0.134	1.68201e-14	3.57308e-14
IPO7	chr11	9406169	9469674	-3.483	0.089	1.70567e-14	3.6152e-14
D21S2088E	chr21	24733426	24757156	-4.087	0.059	1.72033e-14	3.64257e-14
TRRAP	chr7	98476113	98610866	-2.285	0.205	1.74629e-14	3.69005e-14
ACSS3	chr12	81471809	81649582	-2.694	0.155	1.7521e-14	3.69857e-14
DNMT3B	chr20	31350622	31397343	-4.306	0.051	1.76724e-14	3.72676e-14
PRKCI	chr3	169940220	170023770	-3.531	0.086	1.7775e-14	3.73706e-14
NUP188	chr9	131709972	131769375	-2.95	0.129	1.77433e-14	3.73706e-14
OCLN	chr5	68788590	68853931	-2.734	0.15	1.80359e-14	3.78809e-14
DDRGK1	chr20	3143263	3185332	-2.544	0.172	1.83146e-14	3.83505e-14
UNC5D	chr8	35092975	35652181	-2.791	0.144	1.83111e-14	3.83505e-14
CARD11	chr7	2945710	3083579	-2.895	0.134	1.84995e-14	3.86212e-14
PNMAL1	chr19	46969748	46974820	-3.17	0.111	1.85732e-14	3.86976e-14
PDPN	chr1	13910252	13944452	-3.48	0.09	1.88466e-14	3.91368e-14
VANGL2	chr1	160378396	160398468	-2.432	0.185	1.88191e-14	3.91368e-14
MCCC2	chr5	70883115	70954530	-2.816	0.142	1.88402e-14	3.91368e-14
KPNB1	chr17	45727204	45761004	-3.144	0.113	1.89279e-14	3.92018e-14
DMKN	chr19	35988039	35992817	-2.506	0.176	1.90428e-14	3.94005e-14
LOC101927746	chr7	100942811	100964425	-2.716	0.152	1.92371e-14	3.9666e-14
LAPTM4B	chr8	98787809	98864830	-3.239	0.106	1.92472e-14	3.9666e-14
CMTM4	chr16	66648653	66730610	-2.762	0.147	1.94313e-14	3.9927e-14
EP300	chr22	41488614	41576081	-2.547	0.171	1.96427e-14	4.02821e-14
CHD7	chr8	61591324	61780586	-2.734	0.15	2.01825e-14	4.13079e-14
QTRTD1	chr3	113775582	113807268	-2.352	0.196	2.03846e-14	4.16806e-14
UST	chr6	149068271	149398126	-3.112	0.116	2.04186e-14	4.16987e-14
MTHFD1	chr14	64854759	64926725	-3.139	0.114	2.05742e-14	4.19448e-14
UGT8	chr4	115543523	115599537	-2.154	0.225	2.06247e-14	4.20069e-14
CEBPZ	chr2	37428775	37458740	-2.832	0.14	2.08146e-14	4.22697e-14
GTF3C4	chr9	135545728	135565470	-2.48	0.179	2.08087e-14	4.22697e-14
PSAT1	chr9	80911991	80945009	-3.703	0.077	2.1004e-14	4.26129e-14
	chr6	77271023	77279178	-4.306	0.051	2.10458e-14	4.26562e-14
USP28	chr11	113668597	113746256	-2.941	0.13	2.1154e-14	4.28338e-14
ZNF488	chr10	48355089	48373866	-1.966	0.256	2.11936e-14	4.28723e-14
MTA1	chr14	105886186	105937070	-3.846	0.07	2.13435e-14	4.3092e-14
FAM159B	chr5	63986135	64014017	-2.407	0.189	2.15204e-14	4.33653e-14
UBTD2	chr5	171636650	171710795	-2.578	0.168	2.15952e-14	4.34739e-14
	chr1	38890423	38902390	-2.229	0.213	2.1626e-14	4.34939e-14
FAM19A5	chr22	48885272	49147747	-2.759	0.148	2.18418e-14	4.36753e-14
RPSAP58	chr19	23945761	24010919	-3.476	0.09	2.18718e-14	4.36934e-14
USP6NL	chr10	11502509	11653679	-2.228	0.213	2.20684e-14	4.40019e-14
STK35	chr20	2082817	2129204	-2.339	0.198	2.22125e-14	4.42469e-14
ZNF483	chr9	114287427	114316593	-2.251	0.21	2.23482e-14	4.43845e-14
NUDT10	chrX	51075083	51080377	-3.178	0.11	2.23652e-14	4.43845e-14
WNK1	chr12	862089	1020618	-3.265	0.104	2.23916e-14	4.43917e-14
RTN4R	chr22	20228938	20255816	-2.68	0.156	2.2815e-14	4.51453e-14
XPO4	chr13	21351468	21476913	-2.259	0.209	2.28443e-14	4.51603e-14
PTPRG	chr3	61547243	62283460	-2.99	0.126	2.29076e-14	4.52157e-14
UNC13B	chr9	35161989	35405332	-2.972	0.127	2.29157e-14	4.52157e-14
TBC1D4	chr13	75858800	76056250	-2.355	0.195	2.30069e-14	4.53099e-14
TJP2	chr9	71737995	71870266	-2.945	0.13	2.29923e-14	4.53099e-14
TNK1	chr17	7284293	7293092	-1.956	0.258	2.30976e-14	4.54458e-14
SETD2	chr3	47057898	47205467	-2.243	0.211	2.326e-14	4.5644e-14
TSPAN6	chrX	99882105	99891854	-2.657	0.159	2.32256e-14	4.5644e-14
NARS	chr18	55267894	55289177	-2.618	0.163	2.32954e-14	4.56626e-14
MSH2	chr2	47630206	47710367	-4.517	0.044	2.35925e-14	4.61582e-14
GNAS	chr20	57416765	57486255	-3.543	0.086	2.37626e-14	4.64039e-14
ANAPC1	chr2	112525214	112641741	-2.85	0.139	2.38218e-14	4.64451e-14
PRRC2A	chr6	31588450	31605554	-3.2	0.109	2.38282e-14	4.64451e-14
BEX2	chrX	102564274	102565974	-3.484	0.089	2.41326e-14	4.69069e-14
FAM169A	chr5	74073399	74162663	-2.83	0.141	2.4352e-14	4.72013e-14
KIAA0020	chr9	2804155	2844130	-2.162	0.224	2.44225e-14	4.72941e-14
OGT	chrX	70752912	70795747	-2.442	0.184	2.45963e-14	4.75422e-14
BUB1B	chr15	40453210	40513337	-3.462	0.091	2.46833e-14	4.76664e-14
NUP98	chr11	3696240	3819022	-2.687	0.155	2.47406e-14	4.77327e-14
CACHD1	chr1	64936476	65158741	-3.244	0.106	2.47935e-14	4.77907e-14
FAT1	chr4	187508937	187644987	-3.011	0.124	2.48923e-14	4.79367e-14
GAL3ST3	chr11	65808236	65816651	-2.533	0.173	2.49395e-14	4.7939e-14
CYP2S1	chr19	41699115	41713444	-4.346	0.049	2.50681e-14	4.8142e-14
NEFM	chr8	24771274	24776606	-3.238	0.106	2.52059e-14	4.82732e-14
HTT	chr4	3076237	3245687	-2.189	0.219	2.53183e-14	4.84441e-14
TMEM92	chr17	48351788	48358846	-2.336	0.198	2.53772e-14	4.85081e-14
FBLN1	chr22	45898719	45959242	-4.273	0.052	2.54154e-14	4.85081e-14
FAM155B	chrX	68725078	68752351	-2.196	0.218	2.54575e-14	4.85323e-14
CYFIP2	chr5	156693525	156810273	-3.059	0.12	2.56122e-14	4.87826e-14
RRAS2	chr11	14284475	14317625	-4.036	0.061	2.60725e-14	4.96141e-14
CLDN6	chr16	3064711	3068188	-5.681	0.019	2.62592e-14	4.98783e-14
PMS1	chr2	190649329	190742355	-3.107	0.116	2.63396e-14	4.99854e-14
SPINT1	chr15	41136246	41149853	-3.244	0.106	2.66002e-14	5.02986e-14
SEMA6B	chr19	4552758	4581516	-3.01	0.124	2.67896e-14	5.05611e-14
GLDC	chr9	6532464	6645692	-3.964	0.064	2.7073e-14	5.096e-14
NIPSNAP1	chr22	29950798	29977326	-3.113	0.116	2.71731e-14	5.10562e-14
SALL2	chr14	21989231	22005350	-3.355	0.098	2.76312e-14	5.18702e-14
ATP1A3	chr19	42470734	42498428	-2.792	0.144	2.76881e-14	5.19302e-14
2016-09-09	chr17	75447437	75496749	-2.318	0.201	2.77864e-14	5.20677e-14
CCDC64	chr12	120427648	120532299	-2.356	0.195	2.79079e-14	5.22485e-14
CCNB1IP1	chr14	20779527	20801471	-2.73	0.151	2.80726e-14	5.24628e-14
TNKS2	chr10	93558151	93625232	-2.215	0.215	2.81427e-14	5.25466e-14
ZFP42	chr4	188916925	188926199	-5.187	0.027	2.83767e-14	5.2936e-14
APBB2	chr4	40812044	40859172	-1.944	0.26	2.84298e-14	5.29879e-14
	chr7	100942811	100947845	-4.58	0.042	2.86724e-14	5.33922e-14
CADM4	chr19	44126522	44143991	-2.558	0.17	2.87264e-14	5.3445e-14
EP400	chr12	132434465	132565011	-2.352	0.196	2.90281e-14	5.39582e-14
TJP1	chr15	29992357	30114706	-3.201	0.109	2.94979e-14	5.47827e-14
FOXD3	chr1	63788730	63790797	-2.93	0.131	2.96634e-14	5.50411e-14
BPTF	chr17	65866435	65962486	-2.736	0.15	3.01099e-14	5.57702e-14
TGIF2	chr20	35202957	35222355	-3.514	0.088	3.00886e-14	5.57702e-14
	chr1	200380726	200451425	-2.574	0.168	3.04096e-14	5.61229e-14
IARS2	chr1	220267455	220321383	-2.398	0.19	3.03634e-14	5.61229e-14
C1orf115	chr1	220863628	220872499	-2.398	0.19	3.04009e-14	5.61229e-14
ZNF532	chr18	56530919	56653718	-2.864	0.137	3.03579e-14	5.61229e-14
UTP20	chr12	101673905	101780397	-2.81	0.143	3.06622e-14	5.64423e-14
RCBTB1	chr13	50106082	50159719	-2.558	0.17	3.06577e-14	5.64423e-14
TCEAL5	chrX	102528618	102531797	-2.867	0.137	3.10061e-14	5.70251e-14
POU5F1P4	chr1	155402971	155404053	-2.845	0.139	3.10441e-14	5.70447e-14
ETV4	chr17	41605211	41623200	-4.394	0.048	3.13229e-14	5.75064e-14
DUSP16	chr12	12626216	12715448	-3.442	0.092	3.15245e-14	5.78255e-14
RAVER2	chr1	65210778	65298914	-2.467	0.181	3.19772e-14	5.86044e-14
SPTBN2	chr11	66452720	66488870	-2.6	0.165	3.20955e-14	5.8718e-14
STMN3	chr20	62271058	62284963	-3.419	0.093	3.21864e-14	5.88327e-14
ASAP3	chr1	23755056	23810750	-3.556	0.085	3.25109e-14	5.9275e-14
EXOC1	chr4	56719816	56771244	-2.339	0.198	3.24675e-14	5.9275e-14
ZNF770	chr15	35270542	35280497	-3.049	0.121	3.37155e-14	6.11987e-14
MAP2K6	chr17	67410838	67538470	-2.762	0.147	3.37767e-14	6.12564e-14
ACVR2B	chr3	38495790	38534633	-3.172	0.111	3.46257e-14	6.26326e-14
C10orf82	chr10	118421529	118429807	-2.062	0.24	3.47432e-14	6.27364e-14
DDX42	chr17	61851549	61896677	-2.289	0.205	3.47395e-14	6.27364e-14
RNF114	chr20	48552914	48571572	-3.578	0.084	3.47735e-14	6.27369e-14
STT3B	chr3	31574491	31677556	-2.934	0.131	3.4957e-14	6.29921e-14
LDOC1L	chr22	44888450	44894005	-2.014	0.248	3.50524e-14	6.30247e-14
NELL2	chr12	44902058	45270247	-2.571	0.168	3.5629e-14	6.38934e-14
TCEAL7	chrX	102585114	102587251	-2.671	0.157	3.56812e-14	6.3932e-14
BCAS4	chr20	49411431	49493714	-3.04	0.122	3.60769e-14	6.44661e-14
GPC2	chr7	99769557	99775038	-3.751	0.074	3.60527e-14	6.44661e-14
CLDN10	chr13	96204937	96230009	-3.808	0.071	3.62494e-14	6.46722e-14
IGSF21	chr1	18434240	18704977	-2.651	0.159	3.63371e-14	6.47181e-14
GPR19	chr12	12813995	12849121	-2.443	0.184	3.63297e-14	6.47181e-14
TTL	chr2	113239743	113290222	-2.428	0.186	3.64003e-14	6.47753e-14
FBXO2	chr1	11708418	11714888	-2.526	0.174	3.64756e-14	6.47988e-14
CRABP2	chr1	156669400	156675459	-4.835	0.035	3.64526e-14	6.47988e-14
PAFAH1B2	chr11	117015000	117041761	-2.08	0.236	3.65916e-14	6.49258e-14
ACBD7	chr10	15117474	15130775	-2.613	0.163	3.70099e-14	6.55246e-14
SIX4	chr14	61176256	61190852	-2.47	0.18	3.70818e-14	6.55962e-14
TSC22D1	chr13	45006279	45150701	-2.393	0.19	3.74337e-14	6.61626e-14
CSDE1	chr1	115259534	115300671	-2.508	0.176	3.75909e-14	6.63281e-14
USP10	chr16	84733555	84813527	-2.733	0.15	3.79155e-14	6.67877e-14
MDK	chr11	46403261	46405387	-2.909	0.133	3.80663e-14	6.69968e-14
PDIA4	chr7	148699826	148725782	-4.566	0.042	3.81484e-14	6.70847e-14
PDZD4	chrX	153067492	153096003	-2.844	0.139	3.82226e-14	6.71078e-14
VSNL1	chr2	17721807	17837706	-4.587	0.042	3.84565e-14	6.73993e-14
NSD1	chr5	176560080	176727214	-2.628	0.162	3.84513e-14	6.73993e-14
KIF11	chr10	94352825	94415152	-2.863	0.137	3.88491e-14	6.78591e-14
PHLPP1	chr18	60382672	60647676	-2.227	0.214	3.91126e-14	6.82052e-14
ADD2	chr2	70902216	70995375	-3.546	0.086	3.97017e-14	6.90593e-14
CAMSAP2	chr1	200708686	200829831	-2.328	0.199	4.00626e-14	6.95132e-14
MAP3K4	chr6	161412822	161538417	-2.573	0.168	4.06304e-14	7.03812e-14
PVRL2	chr19	45349393	45392485	-3.53	0.087	4.08472e-14	7.06395e-14
ZNF589	chr3	48282596	48312479	-2.797	0.144	4.16634e-14	7.16943e-14
VASH2	chr1	213123887	213164927	-3.076	0.119	4.23802e-14	7.26383e-14
PPP2R5D	chr6	42952237	42980083	-2.217	0.215	4.25429e-14	7.27872e-14
GULP1	chr2	189157390	189460652	-3.265	0.104	4.26982e-14	7.29334e-14
CTCF	chr16	67596310	67673088	-1.861	0.275	4.32462e-14	7.38088e-14
TRAF4	chr17	27071271	27077976	-3.01	0.124	4.3771e-14	7.45826e-14
AS3MT	chr10	104629210	104661655	-2.687	0.155	4.4684e-14	7.60139e-14
HAUS6	chr9	19053135	19102940	-2.67	0.157	4.53567e-14	7.67826e-14
IGSF8	chr1	160061129	160068439	-2.99	0.126	4.57459e-14	7.7316e-14
KPNA6	chr1	32573644	32642168	-3.38	0.096	4.69913e-14	7.92283e-14
ITPR3	chr6	33589156	33664348	-3.147	0.113	4.69893e-14	7.92283e-14
ASNS	chr7	97481429	97538142	-4.14	0.057	4.72146e-14	7.93954e-14
CPNE3	chr8	87526656	87573726	-1.919	0.264	4.72408e-14	7.93954e-14
FOXN3	chr14	89622516	89952967	-2.905	0.134	4.73045e-14	7.94351e-14
PALB2	chr16	23614483	23652678	-2.368	0.194	4.74476e-14	7.96114e-14
PUS7	chr7	105096960	105162685	-2.758	0.148	4.74993e-14	7.9634e-14
HK2	chr2	75059782	75120481	-2.233	0.213	4.81433e-14	8.05842e-14
TERF1	chr8	73921097	73959987	-4.58	0.042	4.89073e-14	8.16664e-14
ZDHHC9	chrX	128918518	128977910	-2.25	0.21	4.97208e-14	8.27598e-14
OVOL2	chr20	18004796	18039576	-2.492	0.178	4.98098e-14	8.28417e-14
RPRD1A	chr18	33569792	33647373	-2.258	0.209	4.98771e-14	8.28876e-14
SNHG4	chr5	138609441	138615317	-2.434	0.185	5.07183e-14	8.42184e-14
UBE4B	chr1	10093041	10241296	-2.504	0.176	5.20802e-14	8.62737e-14
FAM98B	chr15	38746231	38775474	-2.236	0.212	5.23155e-14	8.64576e-14
DOCK6	chr19	11309969	11373168	-2.49	0.178	5.25553e-14	8.67165e-14
ARHGAP17	chr16	24930705	25026699	-2.823	0.141	5.32676e-14	8.77528e-14
PROSER1	chr13	39584002	39612213	-2.939	0.13	5.3788e-14	8.85403e-14
XPO5	chr6	43490068	43543812	-2.682	0.156	5.43918e-14	8.92523e-14
LRRC8A	chr9	131644391	131680317	-3.231	0.107	5.46785e-14	8.94775e-14
IGSF21	chr1	18433935	18704979	-2.865	0.137	5.52233e-14	9.005e-14
IGF2BP1	chr17	47074774	47133507	-3.171	0.111	5.57298e-14	9.06632e-14
GABRB3	chr15	26788694	27018223	-3.941	0.065	5.58029e-14	9.07114e-14
PTPRS	chr19	5205519	5340814	-3.389	0.095	5.6931e-14	9.23294e-14
KIAA0355	chr19	34745456	34846471	-2.195	0.218	5.73903e-14	9.29817e-14
IARS	chr9	94972490	95056038	-3.484	0.089	5.74813e-14	9.30049e-14
TAF4B	chr18	23806409	23971650	-2.232	0.213	5.78442e-14	9.35195e-14
PACSIN3	chr11	47199073	47208010	-2.909	0.133	5.79528e-14	9.36224e-14
ATMIN	chr16	81069458	81080951	-2.071	0.238	5.85662e-14	9.42485e-14
LOC653653	chr17	58179121	58180280	-2.53	0.173	5.8546e-14	9.42485e-14
XRCC6	chr22	42017167	42060052	-2.845	0.139	5.87121e-14	9.43377e-14
GNPNAT1	chr14	53241911	53258386	-2.541	0.172	5.88874e-14	9.44252e-14
RBFOX2	chr22	36134783	36424585	-2.691	0.155	5.89024e-14	9.44252e-14
AGRN	chr1	955503	991499	-3.422	0.093	5.97975e-14	9.5713e-14
CLSTN1	chr1	9789074	9822852	-2.521	0.174	6.01983e-14	9.62806e-14
RNF220	chr1	44870827	45117427	-2.379	0.192	6.05372e-14	9.66004e-14
CHST4	chr16	71560154	71572493	-2.184	0.22	6.0452e-14	9.66004e-14
ANLN	chr7	36429415	36493401	-2.646	0.16	6.05369e-14	9.66004e-14
DDX50	chr10	70661034	70706603	-2.39	0.191	6.12128e-14	9.76038e-14
CLSTN1	chr1	9789074	9822744	-2.521	0.174	6.13479e-14	9.76698e-14
DLG3	chrX	69674946	69725339	-3.045	0.121	6.14127e-14	9.76985e-14
MIS18BP1	chr14	45672393	45722605	-2.301	0.203	6.15168e-14	9.77894e-14
WNK2	chr9	95947212	96082854	-2.833	0.14	6.16999e-14	9.79313e-14
ZFR2	chr19	3851804	3869027	-2.363	0.194	6.20328e-14	9.83847e-14
NOMO1	chr16	14927643	14990014	-2.421	0.187	6.23558e-14	9.86349e-14
ANKS6	chr9	101545906	101558794	-2.426	0.186	6.22935e-14	9.86349e-14
CLMP	chr11	122940464	123066007	-2.094	0.234	6.27855e-14	9.91111e-14
IPW	chr15	25325220	25363818	-3.546	0.086	6.27672e-14	9.91111e-14
FAM117B	chr2	203499901	203634480	-2.133	0.228	6.28709e-14	9.91111e-14
ABL1	chr9	133588246	133767977	-1.817	0.284	6.41121e-14	1.00839e-13
CRIP3	chr6	43273211	43276530	-2.332	0.199	6.4605e-14	1.01385e-13
IREB2	chr15	78730518	78793798	-1.892	0.269	6.51167e-14	1.02034e-13
EPN2	chr17	19140690	19240028	-2.625	0.162	6.57545e-14	1.02725e-13
YBX2	chr17	7191571	7197876	-3.085	0.118	6.63143e-14	1.03445e-13
SORBS1	chr10	97071530	97321177	-2.25	0.21	6.7637e-14	1.05272e-13
IQGAP1	chr15	90931473	91045475	-4.027	0.061	6.82722e-14	1.0606e-13
SHF	chr15	45459412	45479935	-2.325	0.2	6.90279e-14	1.06878e-13
FXR1	chr3	180630234	180700539	-2.7	0.154	6.93108e-14	1.07237e-13
PTK7	chr6	43044006	43129458	-3.627	0.081	6.95265e-14	1.07273e-13
	chr13	35376124	35376299	-5.226	0.027	7.06272e-14	1.08629e-13
SMO	chr7	128842520	128853571	-3.369	0.097	7.12891e-14	1.09485e-13
YTHDF2	chr1	29063136	29096287	-2.311	0.201	7.16738e-14	1.09808e-13
PIK3R2	chr19	18263988	18288934	-2.533	0.173	7.17628e-14	1.09808e-13
DIDO1	chr20	61536350	61569304	-3.555	0.085	7.1731e-14	1.09808e-13
SP4	chr7	21467689	21554151	-1.981	0.253	7.18727e-14	1.09896e-13
ARAP3	chr5	141032968	141061800	-2.811	0.143	7.21247e-14	1.102e-13
ZIC5	chr13	100615275	100624178	-2.769	0.147	7.26557e-14	1.10817e-13
TEAD2	chr19	49843855	49865714	-3.804	0.072	7.2768e-14	1.10859e-13
FGFR1	chr8	38259102	38325363	-3.985	0.063	7.31513e-14	1.11361e-13
SLC7A8	chr14	23594504	23652869	-5.04	0.03	7.32321e-14	1.11403e-13
MT1X	chr16	56716382	56718108	-4.012	0.062	7.35307e-14	1.11613e-13
CTNNA1	chr5	138089085	138270723	-3.097	0.117	7.34963e-14	1.11613e-13
DDX6	chr11	118618473	118661972	-2.484	0.179	7.44031e-14	1.12528e-13
GTF2A1	chr14	81641796	81687296	-1.905	0.267	7.43497e-14	1.12528e-13
C2orf44	chr2	24252206	24270296	-2.26	0.209	7.44973e-14	1.12541e-13
RBPMS	chr8	30242017	30405041	-4.861	0.034	7.45198e-14	1.12541e-13
FOXM1	chr12	2966847	2986321	-3.722	0.076	7.47486e-14	1.12805e-13
ABI2	chr2	204192962	204296896	-2.176	0.221	7.58664e-14	1.14243e-13
SP3	chr2	174793736	174822038	-2.596	0.165	7.61996e-14	1.14662e-13
TRIM37	chr17	57075561	57184266	-2.131	0.228	7.62775e-14	1.14697e-13
DLAT	chr11	111895538	111935002	-2.353	0.196	7.65937e-14	1.1509e-13
ZNF695	chr1	247108849	247171395	-2.202	0.217	7.68423e-14	1.15297e-13
TBC1D14	chr4	6988889	7034845	-1.789	0.289	7.70049e-14	1.15458e-13
CPT1C	chr19	50194365	50216988	-2.586	0.167	7.75293e-14	1.16161e-13
CBS	chr21	44473997	44485368	-2.625	0.162	7.8902e-14	1.17879e-13
UNC13A	chr19	17712137	17799008	-2.827	0.141	8.15099e-14	1.21167e-13
SUGP2	chr19	19101695	19144601	-3.328	0.1	8.16711e-14	1.2132e-13
TUNAR	chr14	96343109	96391908	-3.129	0.114	8.20343e-14	1.21686e-13
ZNF589	chr3	48282399	48329028	-2.016	0.247	8.20013e-14	1.21686e-13
SCAMP1	chr5	77656327	77777916	-2.603	0.165	8.22914e-14	1.21863e-13
CSNK1A1	chr5	148875457	148931115	-2.788	0.145	8.22118e-14	1.21863e-13
ESRP2	chr16	68262450	68270136	-2.412	0.188	8.29613e-14	1.22712e-13
ETV4	chr17	41605211	41623305	-3.081	0.118	8.3925e-14	1.2405e-13
	chr11	134144663	134146135	-3.105	0.116	8.45398e-14	1.24782e-13
FAM60A	chr12	31433520	31479121	-3.654	0.079	8.4899e-14	1.25046e-13
SYT3	chr19	51125234	51143092	-2.115	0.231	8.52167e-14	1.25337e-13
ZNF92	chr7	64838712	64866048	-1.9	0.268	8.51628e-14	1.25337e-13
C6orf132	chr6	42068857	42110715	-2.183	0.22	8.55611e-14	1.25755e-13
GABRB3	chr15	26788694	27018935	-3.412	0.094	8.6758e-14	1.27245e-13
PCNXL2	chr1	233119882	233431459	-2.682	0.156	8.71614e-14	1.27747e-13
PTPLAD1	chr15	65822827	65870693	-3.095	0.117	8.72231e-14	1.27748e-13
KIAA0947	chr5	5422786	5490347	-2.243	0.211	8.7841e-14	1.28438e-13
PREP	chr6	105725442	105850999	-2.377	0.192	8.79953e-14	1.28518e-13
FBXL16	chr16	742500	755825	-2.191	0.219	8.81693e-14	1.28682e-13
GJA1	chr6	121756723	121770890	-6.121	0.014	8.82625e-14	1.28728e-13
ESRG	chr3	54666104	54674135	-4.765	0.037	8.85811e-14	1.28966e-13
NOTCH3	chr19	15270391	15312254	-3.022	0.123	8.87471e-14	1.28984e-13
KLHL7	chr7	23145353	23215038	-2.874	0.136	8.86898e-14	1.28984e-13
HLA-DOA	chr6	32971960	32977389	-3.012	0.124	8.88457e-14	1.29037e-13
PRPF40A	chr2	153504849	153574499	-2.835	0.14	8.94634e-14	1.29663e-13
SLC11A2	chr12	51379775	51420199	-1.99	0.252	8.96131e-14	1.2979e-13
LAMC1	chr1	182992595	183114727	-3.056	0.12	8.98007e-14	1.29881e-13
MPRIP	chr17	16946074	17095962	-2.376	0.193	9.036e-14	1.30525e-13
SLC6A8	chrX	152953752	152959990	-3.424	0.093	9.03712e-14	1.30525e-13
FGFR2	chr10	123237844	123357972	-2.341	0.197	9.07958e-14	1.30957e-13
CHN1	chr2	175664042	175869981	-2.595	0.166	9.10949e-14	1.31298e-13
GPR63	chr6	97241998	97285353	-2.004	0.249	9.13879e-14	1.31629e-13
ACLY	chr17	40023179	40075272	-2.927	0.131	9.16254e-14	1.3188e-13
CTDSPL2	chr15	44719579	44819429	-1.977	0.254	9.20526e-14	1.32404e-13
HOOK1	chr1	60280533	60342050	-2.126	0.229	9.22563e-14	1.32605e-13
DDX3X	chrX	41192651	41209524	-2.397	0.19	9.25465e-14	1.32931e-13
SMARCAD1	chr4	95128996	95212443	-2.465	0.181	9.29212e-14	1.33377e-13
ETF1	chr5	137841782	137878989	-2.339	0.198	9.32679e-14	1.33783e-13
GMDS	chr6	1624035	2245868	-2.33	0.199	9.37092e-14	1.34109e-13
FAM131B	chr7	143050493	143059840	-2.555	0.17	9.36663e-14	1.34109e-13
SET	chr9	131451509	131458675	-1.921	0.264	9.38993e-14	1.34227e-13
C16orf45	chr16	15528325	15682116	-2.897	0.134	9.40273e-14	1.34318e-13
CGN	chr1	151483862	151511167	-3.259	0.104	9.4469e-14	1.34447e-13
CYB5R2	chr11	7686326	7695488	-3.29	0.102	9.45404e-14	1.34447e-13
RBFOX2	chr22	36134780	36388774	-2.687	0.155	9.45141e-14	1.34447e-13
HSPG2	chr1	22148725	22263790	-2.568	0.169	9.47265e-14	1.34488e-13
CARHSP1	chr16	8946799	8962869	-3.502	0.088	9.56942e-14	1.35492e-13
SERINC5	chr5	79434550	79551898	-2.882	0.136	9.61518e-14	1.35907e-13
ETV4	chr17	41605211	41623305	-3.6	0.082	9.62796e-14	1.35952e-13
MTX3	chr5	79272539	79287088	-2.146	0.226	9.69464e-14	1.36695e-13
SMARCA1	chrX	128580478	128657482	-3.205	0.108	9.71172e-14	1.36764e-13
PLS3	chrX	114837789	114885179	-3.777	0.073	9.76639e-14	1.37441e-13
PTGIS	chr20	48120411	48184707	-3.45	0.092	9.90569e-14	1.39027e-13
LPAR3	chr1	85277197	85352752	-2.291	0.204	1.00919e-13	1.4145e-13
	chr19	37264036	37268962	-2.057	0.24	1.01735e-13	1.42498e-13
KIAA0368	chr9	114125535	114247025	-3.227	0.107	1.03726e-13	1.44704e-13
ZIK1	chr19	58095628	58103758	-2.234	0.213	1.03804e-13	1.44716e-13
KLC3	chr19	45853044	45854778	-2.327	0.199	1.04563e-13	1.45482e-13
BAZ1B	chr7	72854728	72936615	-2.302	0.203	1.04559e-13	1.45482e-13
NTHL1	chr16	2089816	2097867	-2.438	0.185	1.04807e-13	1.45723e-13
BZW1	chr2	201676269	201688569	-2.466	0.181	1.06045e-13	1.47195e-13
MAD2L2	chr1	11734537	11751678	-2.268	0.208	1.06162e-13	1.47202e-13
FLVCR1	chr1	213031597	213072705	-2.489	0.178	1.06333e-13	1.47256e-13
MPP2	chr17	41952727	41978001	-3.082	0.118	1.06412e-13	1.47269e-13
ETNK2	chr1	204100190	204121307	-2.124	0.229	1.07e-13	1.47788e-13
GCN1L1	chr12	120565014	120632513	-2.871	0.137	1.07205e-13	1.47875e-13
CHDH	chr3	53850324	53880420	-1.756	0.296	1.07597e-13	1.48318e-13
DNAJB5	chr9	34989638	34998430	-2.896	0.134	1.08489e-13	1.49448e-13
KCTD14	chr11	77726761	77734320	-3.122	0.115	1.10425e-13	1.51715e-13
SEMA6B	chr19	4542497	4581593	-3.283	0.103	1.10662e-13	1.5194e-13
C6orf211	chr6	151773393	151791234	-2.488	0.178	1.10945e-13	1.52229e-13
NT5C3B	chr17	39981334	39992523	-2.064	0.239	1.11176e-13	1.52445e-13
ATAD1	chr10	89519545	89578003	-2.517	0.175	1.11742e-13	1.5312e-13
ZNF614	chr19	52516577	52531680	-1.753	0.297	1.12208e-13	1.53457e-13
MAP4	chr3	47892180	48130769	-3.015	0.124	1.126e-13	1.5369e-13
CAMSAP3	chr19	7660788	7683196	-2.633	0.161	1.12845e-13	1.53924e-13
ICMT	chr1	6281253	6296044	-3.111	0.116	1.13076e-13	1.54139e-13
HEATR1	chr1	236712305	236767841	-3.151	0.113	1.1455e-13	1.55639e-13
LMAN1	chr18	56995056	57026508	-2.298	0.203	1.14743e-13	1.558e-13
RPAP1	chr15	41809375	41836475	-3.117	0.115	1.15239e-13	1.5627e-13
POLR3G	chr5	89770678	89787068	-2.751	0.149	1.15434e-13	1.56433e-13
OLFM2	chr19	9964394	10047070	-4.075	0.059	1.15964e-13	1.57049e-13
CARD10	chr22	37886400	37915210	-2.579	0.167	1.16389e-13	1.57351e-13
EIF4G1	chr3	184032283	184053146	-2.791	0.144	1.16309e-13	1.57351e-13
BRSK1	chr19	55795534	55823903	-2.064	0.239	1.16785e-13	1.57752e-13
MARK1	chr1	220701525	220837799	-2.015	0.247	1.17528e-13	1.58446e-13
CNTNAP2	chr7	148036355	148118176	-3.291	0.102	1.18774e-13	1.5992e-13
PASK	chr2	242045514	242088919	-2.4	0.19	1.19789e-13	1.60767e-13
NAA15	chr4	140222676	140311935	-2.112	0.231	1.20936e-13	1.62202e-13
DIP2B	chr12	50898768	51142450	-1.926	0.263	1.21851e-13	1.6322e-13
FAM60A	chr12	31433520	31479121	-2.998	0.125	1.22082e-13	1.63425e-13
RNF125	chr18	29598445	29653154	-2.087	0.235	1.23113e-13	1.64488e-13
HSPA4	chr5	132387662	132440709	-2.708	0.153	1.23389e-13	1.64645e-13
CACNG7	chr19	54415991	54446969	-3.701	0.077	1.23493e-13	1.64678e-13
CYB5R2	chr11	7686326	7695453	-2.492	0.178	1.23875e-13	1.65083e-13
CAPRIN1	chr11	34073230	34120607	-1.912	0.266	1.24795e-13	1.65854e-13
PLA2G3	chr22	31530793	31536593	-2.902	0.134	1.25015e-13	1.65966e-13
ACOT7	chr1	6324332	6453826	-2.44	0.184	1.25234e-13	1.66151e-13
ASPHD2	chr22	26825280	26840978	-1.891	0.27	1.25847e-13	1.66858e-13
CPZ	chr4	8594387	8621488	-2.559	0.17	1.26264e-13	1.67032e-13
USP46	chr4	53457127	53522759	-2.312	0.201	1.27375e-13	1.68334e-13
ZNF462	chr9	109625378	109773796	-2.642	0.16	1.27444e-13	1.68334e-13
AZIN1	chr8	103838536	103876397	-2.389	0.191	1.281e-13	1.69093e-13
LARS2	chr3	45430075	45590328	-2.109	0.232	1.29109e-13	1.70101e-13
TRIM2	chr4	154125598	154260474	-2.457	0.182	1.29066e-13	1.70101e-13
ALDH4A1	chr1	19197924	19229293	-2.393	0.19	1.29279e-13	1.70146e-13
NLN	chr5	65050182	65093514	-3.926	0.066	1.29387e-13	1.70146e-13
MARCKSL1	chr1	32799430	32801840	-4.271	0.052	1.29677e-13	1.70216e-13
SLC44A2	chr19	10736171	10755235	-2.713	0.152	1.29632e-13	1.70216e-13
SRRM3	chr7	75902861	75916609	-2.12	0.23	1.29862e-13	1.70341e-13
IGSF9	chr1	159896829	159915386	-2.765	0.147	1.30924e-13	1.7141e-13
GJC1	chr17	42875816	42907607	-2.054	0.241	1.31153e-13	1.71494e-13
PARG	chr10	51026325	51371331	-1.985	0.253	1.31255e-13	1.7152e-13
FOXD3	chr1	63786314	63788825	-2.664	0.158	1.3138e-13	1.71576e-13
BCAR1	chr16	75262928	75285526	-3.064	0.12	1.31686e-13	1.71761e-13
KRT8	chr12	53290971	53298868	-5.427	0.023	1.35356e-13	1.75997e-13
LINC00545	chr13	31437457	31457544	-2.034	0.244	1.37053e-13	1.77981e-13
ZNF738	chr19	21541735	21603876	-2.986	0.126	1.37707e-13	1.78719e-13
ALMS1	chr2	73612886	73837046	-2.278	0.206	1.38548e-13	1.79587e-13
GPR3	chr1	27719148	27722317	-2.412	0.188	1.4114e-13	1.82593e-13
GYS1	chr19	49471382	49496610	-2.111	0.231	1.41176e-13	1.82593e-13
THBS4	chr5	79331170	79379107	-2.406	0.189	1.41495e-13	1.82839e-13
EIF4B	chr12	53400062	53435993	-2.645	0.16	1.41848e-13	1.83182e-13
SGK223	chr8	8175258	8239344	-2.631	0.161	1.42946e-13	1.84485e-13
AFF4	chr5	132211071	132299354	-2.281	0.206	1.43186e-13	1.84681e-13
DRAXIN	chr1	11764907	11786597	-1.893	0.269	1.44589e-13	1.86316e-13
XYLT1	chr16	17196181	17564738	-2.038	0.244	1.44723e-13	1.86318e-13
ALDH7A1	chr5	125844558	125931082	-2.896	0.134	1.45638e-13	1.87264e-13
ANKIB1	chr7	91875548	92030698	-1.852	0.277	1.4774e-13	1.89235e-13
KIF20B	chr10	91461347	91534700	-2.597	0.165	1.47954e-13	1.89252e-13
CSNK1E	chr22	38686697	38732226	-2.839	0.14	1.48e-13	1.89252e-13
CSDE1	chr1	115259534	115300671	-3.682	0.078	1.48151e-13	1.89328e-13
FAM171A2	chr17	42431101	42441235	-2.962	0.128	1.49035e-13	1.90342e-13
TUG1	chr22	31365197	31375380	-2.503	0.176	1.49509e-13	1.90831e-13
NAP1L3	chrX	92925925	92928682	-2.893	0.135	1.50709e-13	1.92127e-13
VLDLR	chr9	2621793	2654485	-3.027	0.123	1.52665e-13	1.94265e-13
XPO1	chr2	61704754	61765622	-2.339	0.198	1.53729e-13	1.95261e-13
CAND1	chr12	67662985	67704659	-3.518	0.087	1.54135e-13	1.95657e-13
WHSC1	chr4	1873123	1983934	-2.062	0.24	1.54481e-13	1.95977e-13
SMARCA5	chr4	144434616	144478642	-1.704	0.307	1.54686e-13	1.96118e-13
CLDN3	chr7	73183327	73184600	-3.455	0.091	1.54987e-13	1.9638e-13
SLC11A2	chr12	51379775	51420199	-2.303	0.203	1.55342e-13	1.96711e-13
CSNK1G3	chr5	122847793	122952738	-1.877	0.272	1.55882e-13	1.97154e-13
	chr1	183585386	183586134	-3.728	0.075	1.56324e-13	1.97594e-13
ZNF616	chr19	52617653	52643191	-2.12	0.23	1.57064e-13	1.98169e-13
LMNB2	chr19	2428163	2456966	-2.15	0.225	1.57284e-13	1.98327e-13
RPL6	chr12	112842994	112847443	-2.94	0.13	1.58847e-13	1.99935e-13
ZNF629	chr16	30789770	30798523	-2.011	0.248	1.59804e-13	2.00776e-13
API5	chr11	43333505	43366080	-2.115	0.231	1.60536e-13	2.01453e-13
RABEPK	chr9	127962862	127996438	-2.572	0.168	1.63457e-13	2.04626e-13
	chr4	93186800	93187519	-2.993	0.126	1.63778e-13	2.04904e-13
DYNC1LI2	chr16	66754799	66785525	-2.246	0.211	1.65613e-13	2.06581e-13
LRP6	chr12	12268961	12419811	-2.171	0.222	1.66864e-13	2.07829e-13
DCAF13	chr8	104426942	104455680	-1.971	0.255	1.66912e-13	2.07829e-13
C10orf35	chr10	71390003	71393355	-3.132	0.114	1.67669e-13	2.08646e-13
CDYL	chr6	4773216	4955786	-2.811	0.143	1.69996e-13	2.10787e-13
PRDM14	chr8	70963886	70983562	-3.709	0.076	1.70413e-13	2.11179e-13
CLDN4	chr7	73245193	73247023	-3.535	0.086	1.71009e-13	2.11792e-13
ZNF398	chr7	148844560	148880118	-2.614	0.163	1.71474e-13	2.12115e-13
RAB39B	chrX	154487519	154493874	-1.756	0.296	1.72944e-13	2.13547e-13
PEX1	chr7	92116337	92157845	-2.316	0.201	1.73523e-13	2.14016e-13
LTN1	chr21	30300466	30365277	-1.793	0.289	1.74583e-13	2.14816e-13
YES1	chr18	721592	812327	-2.872	0.137	1.74825e-13	2.14986e-13
ALDH1B1	chr9	38392661	38398662	-3.018	0.123	1.75179e-13	2.15295e-13
LAPTM4B	chr8	98788721	98864836	-2.819	0.142	1.75283e-13	2.15295e-13
TCF20	chr22	42564801	42666420	-2.365	0.194	1.76184e-13	2.16147e-13
GANAB	chr11	62392298	62414198	-2.487	0.178	1.77963e-13	2.18074e-13
DHX36	chr3	153993457	154042286	-1.925	0.263	1.78277e-13	2.1833e-13
ANKHD1	chr5	139781399	139852062	-2.431	0.185	1.80854e-13	2.21014e-13
	chr4	93173763	93186728	-2.397	0.19	1.81686e-13	2.21853e-13
ESRP2	chr16	68262450	68268256	-2.833	0.14	1.84138e-13	2.24453e-13
AKAP12	chr6	151598243	151679694	-3.248	0.105	1.84431e-13	2.24679e-13
KIAA0319L	chr1	35899091	36023037	-2.061	0.24	1.84918e-13	2.2514e-13
LINC00458	chr13	54695096	54707038	-4.131	0.057	1.85439e-13	2.25644e-13
MTF2	chr1	93544792	93604638	-2.265	0.208	1.86747e-13	2.26573e-13
MAP4K4	chr2	102314165	102511152	-2.055	0.241	1.87048e-13	2.26675e-13
EARS2	chr16	23533334	23568696	-2.425	0.186	1.89334e-13	2.29179e-13
TMPO	chr12	98909351	98944157	-2.743	0.149	1.89829e-13	2.29646e-13
PRKCZ	chr1	1981909	2116834	-2.729	0.151	1.90432e-13	2.30107e-13
RAD23B	chr9	110047050	110090964	-3.441	0.092	1.91505e-13	2.3101e-13
CRMP1	chr4	5822491	5890989	-3.513	0.088	1.92149e-13	2.31511e-13
GTF3C4	chr9	135546819	135570431	-1.933	0.262	1.92125e-13	2.31511e-13
AJUBA	chr14	23440383	23451851	-2.931	0.131	1.92281e-13	2.31538e-13
FHDC1	chr4	153864135	153900848	-2.154	0.225	1.93175e-13	2.32345e-13
MMP15	chr16	58067229	58080804	-3.283	0.103	1.93769e-13	2.32925e-13
IGSF3	chr1	117117020	117210377	-2.609	0.164	1.96163e-13	2.35397e-13
C11orf82	chr11	82612737	82645699	-2.545	0.171	1.97963e-13	2.37011e-13
C9orf41	chr9	77597873	77643310	-1.885	0.271	1.98759e-13	2.37827e-13
RAC3	chr17	79989983	79992080	-3.097	0.117	1.98903e-13	2.37863e-13
KCNK5	chr6	39156747	39197251	-2.494	0.177	1.99552e-13	2.38502e-13
PLCB3	chr11	64018995	64029765	-2.632	0.161	2.00974e-13	2.39839e-13
PHLPP1	chr18	60477990	60647797	-2.24	0.212	2.01015e-13	2.39839e-13
CXADR	chr21	18885224	18942429	-1.953	0.258	2.0135e-13	2.40101e-13
	chr4	93187715	93189197	-2.828	0.141	2.02948e-13	2.4173e-13
PRMT5	chr14	23389720	23398794	-3.038	0.122	2.0355e-13	2.42308e-13
STEAP1	chr7	89783689	89794141	-2.151	0.225	2.0378e-13	2.42444e-13
TUSC3	chr8	15397596	15640259	-3.055	0.12	2.04508e-13	2.43172e-13
DHX40	chr17	57642886	57685713	-2.284	0.205	2.05052e-13	2.4368e-13
FMNL2	chr2	153191751	153506348	-3.068	0.119	2.05589e-13	2.44039e-13
KHSRP	chr19	6413112	6424853	-2.592	0.166	2.05884e-13	2.44251e-13
CDCA7L	chr7	21940517	21985542	-2.949	0.129	2.06267e-13	2.44566e-13
CAMSAP1	chr9	138700333	138799005	-2.202	0.217	2.07075e-13	2.45385e-13
PFN2	chr3	149682691	149688741	-4.024	0.061	2.07833e-13	2.46004e-13
USP5	chr12	6961291	6975795	-1.724	0.303	2.08637e-13	2.46814e-13
SPINT1	chr15	41136643	41149853	-3.552	0.085	2.08898e-13	2.46843e-13
ELP2	chr18	33709837	33754688	-3.003	0.125	2.08784e-13	2.46843e-13
PRMT1	chr19	50180409	50191707	-2.786	0.145	2.12136e-13	2.4982e-13
KLHL7	chr7	23145353	23165669	-2.238	0.212	2.12377e-13	2.49964e-13
KPNA3	chr13	50273384	50367057	-2.423	0.186	2.13694e-13	2.51088e-13
PAXIP1	chr7	154735400	154794682	-1.967	0.256	2.17953e-13	2.55516e-13
TOP2A	chr17	38544773	38574202	-3.427	0.093	2.196e-13	2.57302e-13
ADSS	chr1	244571794	244615436	-2.24	0.212	2.2016e-13	2.57814e-13
LSR	chr19	35739559	35758867	-3.331	0.099	2.2151e-13	2.58813e-13
FAM45A	chr10	120863602	120892557	-2.445	0.184	2.21917e-13	2.59116e-13
GINS1	chr20	25388323	25429191	-3.116	0.115	2.22017e-13	2.59116e-13
NDC1	chr1	54231134	54304225	-2.903	0.134	2.22896e-13	2.59706e-13
VSNL1	chr2	17725430	17831018	-5.03	0.031	2.25365e-13	2.61851e-13
UBP1	chr3	33438296	33457519	-2.346	0.197	2.25262e-13	2.61851e-13
TPR	chr1	186288736	186344867	-3.298	0.102	2.26551e-13	2.63082e-13
REPS1	chr6	139224464	139309398	-2.139	0.227	2.2823e-13	2.6459e-13
PCNX	chr14	71374122	71582099	-2.044	0.242	2.28407e-13	2.64648e-13
SLC7A6	chr16	68298419	68335726	-2.139	0.227	2.28915e-13	2.64888e-13
COPA	chr1	160258377	160313354	-1.633	0.322	2.29296e-13	2.65089e-13
CAD	chr2	27440258	27466654	-2.685	0.156	2.29576e-13	2.65265e-13
TRIML2	chr4	189012427	189026408	-3.39	0.095	2.29943e-13	2.65542e-13
DHX9	chr1	182808439	182857117	-2.711	0.153	2.31066e-13	2.66333e-13
KMT2A	chr11	118307205	118397539	-1.741	0.299	2.31012e-13	2.66333e-13
SEMA3A	chr7	83587659	83824217	-2.392	0.19	2.30815e-13	2.66333e-13
PLXNA1	chr3	126702111	126756235	-2.747	0.149	2.31472e-13	2.66571e-13
RTN4R	chr22	20228936	20259174	-3.188	0.11	2.32464e-13	2.67565e-13
MEST	chr7	130126016	130146138	-2.561	0.169	2.34232e-13	2.69154e-13
GNAL	chr18	11751471	11885683	-1.801	0.287	2.35325e-13	2.70113e-13
NAV2-AS2	chr11	20065321	20070849	-1.882	0.271	2.35593e-13	2.70124e-13
TMEM63B	chr6	44095376	44123256	-2.987	0.126	2.37562e-13	2.7206e-13
PEG10	chr7	94285682	94299006	-2.723	0.152	2.40281e-13	2.74894e-13
ARMCX2	chrX	100910268	100914876	-2.111	0.231	2.40648e-13	2.75011e-13
MSI1	chr12	120779133	120806983	-3.612	0.082	2.43039e-13	2.77592e-13
PUS3	chr11	125763380	125773116	-1.664	0.316	2.43458e-13	2.77918e-13
GDF1	chr19	18988718	19006511	-2.687	0.155	2.44208e-13	2.78623e-13
SMARCD1	chr12	50478983	50494494	-2.227	0.214	2.44563e-13	2.78722e-13
RIMS4	chr20	43380445	43438979	-2.585	0.167	2.44438e-13	2.78722e-13
SDC1	chr2	20400558	20424927	-2.238	0.212	2.45874e-13	2.79911e-13
ZDHHC17	chr12	77157854	77247474	-1.663	0.316	2.47343e-13	2.81276e-13
	chr17	2624047	2627898	-1.868	0.274	2.48155e-13	2.82046e-13
FTO	chr16	53737875	54148379	-1.856	0.276	2.50113e-13	2.83962e-13
ST6GAL1	chr3	186648315	186796341	-3.948	0.065	2.53461e-13	2.87293e-13
FRAS1	chr4	78978724	79465423	-2.823	0.141	2.54696e-13	2.88536e-13
THY1	chr11	119288655	119294246	-4.988	0.032	2.55899e-13	2.89741e-13
TBCD	chr17	80709940	80901062	-2.608	0.164	2.56281e-13	2.90016e-13
HRSP12	chr8	99114567	99129418	-2.071	0.238	2.5752e-13	2.91261e-13
CHAC1	chr15	41245636	41248717	-3.056	0.12	2.58843e-13	2.92598e-13
CERK	chr22	47080307	47134152	-2.712	0.153	2.59502e-13	2.93026e-13
GPR107	chr9	132815985	132902448	-2.066	0.239	2.60303e-13	2.93612e-13
ERO1L	chr14	53108605	53162419	-2.294	0.204	2.61446e-13	2.94583e-13
FARP1	chr13	98795352	99102027	-3.614	0.082	2.64167e-13	2.97328e-13
TCEA1	chr8	54879114	54935016	-1.985	0.253	2.65396e-13	2.98549e-13
TM9SF3	chr10	98287254	98346809	-3.731	0.075	2.65707e-13	2.98738e-13
NEK4	chr3	52744796	52804965	-1.808	0.286	2.66989e-13	3.00018e-13
PDCD11	chr10	105156412	105206019	-2.59	0.166	2.67495e-13	3.00425e-13
NUFIP2	chr17	27582854	27621166	-1.891	0.27	2.68492e-13	3.00896e-13
PDZD4	chrX	153067492	153096014	-2.616	0.163	2.68423e-13	3.00896e-13
WDFY1	chr2	224740065	224810052	-2.642	0.16	2.69355e-13	3.01701e-13
NUDT15	chr13	48611703	48621282	-2.497	0.177	2.70779e-13	3.02809e-13
EIF5A	chr17	7211694	7215782	-3.033	0.122	2.7157e-13	3.03368e-13
AEBP2	chr12	19593512	19668455	-2.352	0.196	2.72568e-13	3.04157e-13
AK4	chr1	65613850	65697828	-4.153	0.056	2.73887e-13	3.05302e-13
GMFB	chr14	54941209	54955744	-2.193	0.219	2.74882e-13	3.06247e-13
NUFIP1	chr13	45513384	45563613	-2.031	0.245	2.76113e-13	3.07308e-13
STC1	chr8	23699434	23712320	-3.04	0.122	2.76347e-13	3.07387e-13
KHDRBS3	chr8	136469716	136659848	-2.454	0.183	2.78207e-13	3.08961e-13
JMJD1C	chr10	64926981	65028983	-2.727	0.151	2.7889e-13	3.09555e-13
MYEF2	chr15	48431629	48470558	-1.991	0.252	2.80692e-13	3.11224e-13
CPD	chr17	28705942	28796675	-2.287	0.205	2.8194e-13	3.12442e-13
TCN2	chr22	31003070	31023047	-3.496	0.089	2.83872e-13	3.13915e-13
TCOF1	chr5	149737202	149779871	-3.452	0.091	2.83768e-13	3.13915e-13
NR2C2	chr3	15003938	15091219	-2.135	0.228	2.84482e-13	3.14424e-13
LTA4H	chr12	96394531	96437298	-2.289	0.205	2.85174e-13	3.14879e-13
CSNK2A1	chr20	463338	524482	-2.713	0.153	2.85196e-13	3.14879e-13
WDR54	chr2	74648885	74652882	-3.273	0.103	2.87676e-13	3.17205e-13
ATRIP	chr3	48488114	48507054	-2.015	0.247	2.87911e-13	3.17205e-13
EPHA8	chr1	22890004	22916112	-1.629	0.323	2.8853e-13	3.17719e-13
TUB	chr11	8102909	8127654	-2.548	0.171	2.90635e-13	3.19315e-13
ASXL2	chr2	25962253	26101312	-1.962	0.257	2.90894e-13	3.19315e-13
MEX3D	chr19	1554668	1568057	-2.903	0.134	2.94175e-13	3.22202e-13
CORO2A	chr9	100883257	100954956	-3.021	0.123	2.94119e-13	3.22202e-13
FUBP3	chr9	133454960	133513739	-2.01	0.248	2.94934e-13	3.22726e-13
IDE	chr10	94211441	94333852	-2.001	0.25	2.95271e-13	3.22925e-13
SLC25A13	chr7	95749532	95951459	-3.292	0.102	2.96211e-13	3.23614e-13
TOP2B	chr3	25639396	25705863	-2.097	0.234	2.96526e-13	3.23788e-13
ZMYM2	chr13	20533193	20639206	-3.025	0.123	2.98076e-13	3.2514e-13
ASUN	chr12	27058112	27091254	-2.312	0.201	2.98992e-13	3.2597e-13
OAZ2	chr15	64979773	64995462	-2.456	0.182	2.99997e-13	3.26812e-13
YWHAQ	chr2	9724096	9771184	-2.407	0.189	3.00078e-13	3.26812e-13
AQR	chr15	35148552	35261995	-2.112	0.231	3.05385e-13	3.3138e-13
KBTBD7	chr13	41765711	41768702	-1.733	0.301	3.0572e-13	3.31571e-13
MID1	chrX	10413350	10588674	-2.818	0.142	3.07165e-13	3.32792e-13
PPM1H	chr12	63037763	63328665	-2.87	0.137	3.10691e-13	3.35915e-13
BCAM	chr19	45312316	45324678	-3.427	0.093	3.1123e-13	3.36323e-13
ZNF644	chr1	91380857	91487812	-1.908	0.266	3.13596e-13	3.38098e-13
ADNP	chr20	49505455	49547527	-2.579	0.167	3.13684e-13	3.38098e-13
TM9SF2	chr13	100153628	100212389	-3.917	0.066	3.13913e-13	3.38171e-13
KDELC2	chr11	108342833	108369159	-1.933	0.262	3.1431e-13	3.38424e-13
SLC25A29	chr14	100757312	100772884	-2.265	0.208	3.15082e-13	3.3908e-13
HPS3	chr3	148847371	148924033	-2.561	0.169	3.15824e-13	3.39702e-13
ZDHHC22	chr14	77597613	77608134	-3.692	0.077	3.16101e-13	3.39826e-13
MRPS27	chr5	71515236	71616084	-2.646	0.16	3.16511e-13	3.40091e-13
DBT	chr1	100645255	100715413	-2.157	0.224	3.18169e-13	3.4152e-13
KIAA1279	chr10	70748477	70776739	-1.853	0.277	3.18093e-13	3.4152e-13
KIAA1033	chr12	105501492	105562906	-2.769	0.147	3.19512e-13	3.42785e-13
SCRN1	chr7	29959719	30029425	-2.529	0.173	3.19675e-13	3.42785e-13
MAGED4B	chrX	51804923	51812368	-3.338	0.099	3.20926e-13	3.43949e-13
PATZ1	chr22	31721790	31742249	-2.184	0.22	3.23873e-13	3.46751e-13
TARS	chr5	33440882	33468196	-2.581	0.167	3.24368e-13	3.47103e-13
MLF1	chr3	158288953	158324249	-3.223	0.107	3.25407e-13	3.48036e-13
ZNF532	chr18	56530957	56653718	-1.892	0.269	3.27977e-13	3.49888e-13
ARVCF	chr22	19957402	20004309	-2.326	0.199	3.27837e-13	3.49888e-13
MYO1C	chr17	1367480	1396001	-2.249	0.21	3.28453e-13	3.50217e-13
ANKRD50	chr4	125585204	125633887	-1.923	0.264	3.28769e-13	3.50374e-13
GATAD2A	chr19	19516781	19610906	-3.533	0.086	3.30671e-13	3.51333e-13
CDC6	chr17	38443977	38451896	-3.081	0.118	3.31671e-13	3.52207e-13
NUP153	chr6	17615266	17707065	-2.392	0.19	3.32903e-13	3.53335e-13
GPAM	chr10	113909622	113943537	-2	0.25	3.33429e-13	3.53354e-13
MIR17HG	chr13	92000074	92006904	-2.179	0.221	3.33257e-13	3.53354e-13
WDR35	chr2	20110029	20189884	-2.09	0.235	3.33394e-13	3.53354e-13
ZMYM2	chr13	20532810	20656139	-2.934	0.131	3.36201e-13	3.55569e-13
TMSB15A	chrX	101768610	101771699	-3.362	0.097	3.36199e-13	3.55569e-13
ZNF217	chr20	52183610	52199636	-2.155	0.224	3.37917e-13	3.57022e-13
MFAP2	chr1	17300867	17307173	-3.924	0.066	3.38136e-13	3.57072e-13
EFNB3	chr17	7608520	7614693	-2.586	0.167	3.40299e-13	3.58812e-13
ARHGEF26	chr3	153839149	153975616	-1.883	0.271	3.40843e-13	3.59204e-13
ZSCAN2	chr15	85144249	85166947	-2.19	0.219	3.41643e-13	3.59865e-13
ZNF525	chr19	53868968	53889841	-2.053	0.241	3.42629e-13	3.60721e-13
PKP2	chr12	32943680	33049780	-2.407	0.189	3.42858e-13	3.6078e-13
MACF1	chr1	39549839	39952810	-2.461	0.182	3.43191e-13	3.60948e-13
ADAR	chr1	154554534	154600456	-2.241	0.211	3.43911e-13	3.61397e-13
USO1	chr4	76682875	76735519	-2.298	0.203	3.43964e-13	3.61397e-13
TXLNG	chrX	16804555	16862642	-3.025	0.123	3.44699e-13	3.61987e-13
JADE1	chr4	129730778	129796379	-2.226	0.214	3.44969e-13	3.62088e-13
ARHGAP35	chr19	47421933	47508333	-1.607	0.328	3.45153e-13	3.62099e-13
TPGS2	chr18	34366447	34409179	-2.401	0.189	3.46308e-13	3.62946e-13
ANKRD17	chr4	73940502	74088831	-2.364	0.194	3.48211e-13	3.64493e-13
MAP7	chr6	136663419	136788013	-2.53	0.173	3.48222e-13	3.64493e-13
MAD2L2	chr1	11733927	11751873	-5.051	0.03	3.52839e-13	3.68499e-13
PVRL3	chr3	110790606	110856407	-2.183	0.22	3.52844e-13	3.68499e-13
MRS2	chr6	24403136	24423096	-2.815	0.142	3.54443e-13	3.6985e-13
GSPT2	chrX	51486481	51489326	-2.465	0.181	3.54492e-13	3.6985e-13
NOTCH2	chr1	120454176	120612317	-2.117	0.231	3.56762e-13	3.71847e-13
POLR1A	chr2	86253451	86333278	-2.216	0.215	3.60157e-13	3.7501e-13
COPG2	chr7	130146080	130353598	-2.821	0.142	3.62091e-13	3.7646e-13
DPY19L3	chr19	32896655	32976799	-2.247	0.211	3.63766e-13	3.78013e-13
SYT1	chr12	79258449	79845788	-2.639	0.161	3.65016e-13	3.78934e-13
EHMT2	chr6	31847536	31865484	-2.905	0.134	3.65788e-13	3.79547e-13
USP46	chr4	53443768	53525770	-1.645	0.32	3.69035e-13	3.81777e-13
DSCC1	chr8	120846181	120868170	-2.926	0.132	3.68985e-13	3.81777e-13
LUZP1	chr1	23410516	23495351	-2.447	0.183	3.7035e-13	3.82693e-13
GNG12	chr1	68167149	68299155	-3.092	0.117	3.70472e-13	3.82693e-13
PDS5A	chr4	39824483	39979576	-2.163	0.223	3.71088e-13	3.8295e-13
NELL2	chr12	44902058	45340944	-3.472	0.09	3.7153e-13	3.83216e-13
RARG	chr12	53604350	53626040	-3.177	0.111	3.74447e-13	3.85726e-13
ECT2	chr3	172468475	172539264	-3.73	0.075	3.74518e-13	3.85726e-13
PLP1	chrX	102997523	103047551	-1.726	0.302	3.75333e-13	3.86376e-13
TGFBR1	chr9	101867412	101916473	-2.497	0.177	3.76805e-13	3.87699e-13
UGDH	chr4	39500376	39529218	-2.627	0.162	3.77637e-13	3.88363e-13
POLR2B	chr4	57845109	57897334	-2.004	0.249	3.78023e-13	3.88515e-13
MTMR9	chr8	11142000	11185654	-1.936	0.261	3.78157e-13	3.88515e-13
FXYD6	chr11	117707691	117748201	-3.986	0.063	3.8021e-13	3.9024e-13
SMC1A	chrX	53401070	53449677	-1.983	0.253	3.83965e-13	3.93707e-13
TMX1	chr14	51706886	51713784	-2.304	0.202	3.84831e-13	3.94207e-13
PGAP1	chr2	197697728	197791454	-1.916	0.265	3.95042e-13	4.02886e-13
SUDS3	chr12	118814358	118855840	-2.306	0.202	3.99044e-13	4.06586e-13
EML4	chr2	42396490	42559688	-3.5	0.088	3.9906e-13	4.06586e-13
ZSCAN10	chr16	3137935	3149318	-2.531	0.173	4.01758e-13	4.09135e-13
SND1	chr7	127292202	127732659	-2.192	0.219	4.0204e-13	4.09222e-13
RASSF3	chr12	65004293	65091347	-1.924	0.264	4.02978e-13	4.09977e-13
WSCD1	chr17	5973917	6027747	-2.07	0.238	4.03712e-13	4.10523e-13
GLIS2	chr16	4382225	4389598	-2.294	0.204	4.07303e-13	4.1357e-13
IGF2BP3	chr7	23349198	23510685	-1.853	0.277	4.10127e-13	4.1583e-13
CELSR2	chr1	109792641	109818378	-1.858	0.276	4.12049e-13	4.17184e-13
ATP2B1	chr12	89981826	90049844	-1.833	0.281	4.12062e-13	4.17184e-13
CREBBP	chr16	3775056	3930121	-1.867	0.274	4.11749e-13	4.17184e-13
DAG1	chr3	49507565	49573051	-2.317	0.201	4.13018e-13	4.17887e-13
LIN28B	chr6	105404923	105531207	-2.607	0.164	4.1773e-13	4.22136e-13
	chr1	222149086	222149519	-3.784	0.073	4.18158e-13	4.22287e-13
AHCY	chr20	32868071	32891215	-2.595	0.166	4.18318e-13	4.22287e-13
GLMN	chr1	92711955	92764566	-2.268	0.208	4.24209e-13	4.27407e-13
CHST6	chr16	75507022	75528926	-1.986	0.252	4.26659e-13	4.29332e-13
RAC3	chr17	79989532	79992080	-3.404	0.094	4.26737e-13	4.29332e-13
CYFIP2	chr5	156693090	156822606	-2.554	0.17	4.2804e-13	4.30435e-13
SHANK2	chr11	70313961	70935842	-2.395	0.19	4.31488e-13	4.33276e-13
IGSF9B	chr11	133766330	133783366	-1.785	0.29	4.33666e-13	4.35044e-13
CAMKV	chr3	49895130	49907376	-2.43	0.186	4.33596e-13	4.35044e-13
TUBB	chr6	30688045	30693204	-3.908	0.067	4.34739e-13	4.35911e-13
ZFHX2	chr14	23990064	24020858	-2.184	0.22	4.39025e-13	4.39574e-13
CEP78	chr9	80850991	80881983	-1.891	0.27	4.40536e-13	4.40678e-13
COPB2	chr3	139076433	139108522	-1.811	0.285	4.42603e-13	4.42308e-13
RNF175	chr4	154631312	154681387	-1.96	0.257	4.44447e-13	4.43938e-13
COL9A3	chr20	61448414	61472511	-3.776	0.073	4.46813e-13	4.45873e-13
CALCB	chr11	15095146	15100177	-2.021	0.246	4.47631e-13	4.46476e-13
ACOT7	chr1	6324329	6420945	-2.322	0.2	4.4806e-13	4.4669e-13
DFFA	chr1	10520603	10532613	-2.382	0.192	4.49543e-13	4.47955e-13
DNAJC13	chr3	132136553	132257876	-1.935	0.262	4.50068e-13	4.48264e-13
ZNF560	chr19	9557223	9609180	-2.024	0.246	4.56035e-13	4.53125e-13
PDZD4	chrX	153067623	153096003	-3.734	0.075	4.57909e-13	4.54554e-13
KCTD17	chr22	37457051	37458741	-2.242	0.211	4.58853e-13	4.55274e-13
NAP1L2	chrX	72432137	72434710	-2.868	0.137	4.62039e-13	4.57347e-13
PPP2R1A	chr19	52693055	52729678	-2.209	0.216	4.62345e-13	4.57433e-13
SNRNP200	chr2	96940074	96971307	-4.12	0.058	4.64149e-13	4.58915e-13
DTX4	chr11	58940305	58976060	-2.078	0.237	4.64967e-13	4.58966e-13
TTYH1	chr19	54926605	54947899	-3.174	0.111	4.6477e-13	4.58966e-13
KIAA1429	chr8	95500005	95565746	-2.259	0.209	4.68968e-13	4.6245e-13
ASS1	chr9	133320094	133376661	-4.191	0.055	4.73425e-13	4.66404e-13
CASK	chrX	41388856	41782462	-2.902	0.134	4.74425e-13	4.66948e-13
XPOT	chr12	64798153	64842463	-2.42	0.187	4.75445e-13	4.67492e-13
OGFOD1	chr16	56485424	56511407	-2.067	0.239	4.75887e-13	4.67505e-13
PTPN14	chr1	214522039	214725024	-2.265	0.208	4.77488e-13	4.68636e-13
SF1	chr11	64532076	64546316	-3.897	0.067	4.773e-13	4.68636e-13
NF1	chr17	29421945	29704695	-1.637	0.321	4.78398e-13	4.69275e-13
CTBP2	chr10	126676418	126849624	-2.333	0.198	4.79213e-13	4.69666e-13
PJA1	chrX	68380581	68385365	-1.951	0.259	4.8283e-13	4.72989e-13
	chr6	30805204	30816068	-2.339	0.198	4.85378e-13	4.75039e-13
RAB17	chr2	238482965	238499769	-3.824	0.071	4.8606e-13	4.75372e-13
ADRA2C	chr4	3768296	3770253	-2.291	0.204	4.86175e-13	4.75372e-13
USP33	chr1	78177338	78225564	-2.332	0.199	4.88838e-13	4.76635e-13
ATP6V0A2	chr12	124196865	124246426	-2.511	0.175	4.90261e-13	4.77353e-13
2016-09-09	chr17	75277492	75496749	-1.99	0.252	4.90711e-13	4.77569e-13
TENM3	chr4	183245137	183724177	-2.371	0.193	4.93959e-13	4.80505e-13
CBS	chr21	44475538	44488019	-3.101	0.117	4.96612e-13	4.82861e-13
NIPBL	chr5	36876861	37065921	-2.62	0.163	4.99561e-13	4.85502e-13
UBE3A	chr15	25582396	25684175	-1.903	0.267	5.02421e-13	4.87599e-13
METTL9	chr16	21608542	21638335	-2.946	0.13	5.02986e-13	4.87762e-13
TIAM1	chr21	32490736	32931290	-1.742	0.299	5.03056e-13	4.87762e-13
YTHDC2	chr5	112849391	112930984	-2.073	0.238	5.03643e-13	4.88104e-13
PIPOX	chr17	27369918	27384236	-3.021	0.123	5.04531e-13	4.88511e-13
EPT1	chr2	26568954	26618759	-2.399	0.19	5.04457e-13	4.88511e-13
LDB2	chr4	16503165	16900424	-2.687	0.155	5.05893e-13	4.89602e-13
RALGPS2	chr1	178694282	178890977	-2.48	0.179	5.06303e-13	4.89771e-13
SLC5A6	chr2	27422432	27434845	-2.403	0.189	5.06962e-13	4.89998e-13
MPDZ	chr9	13105703	13279563	-2.321	0.2	5.10183e-13	4.92643e-13
ZNF883	chr9	115759400	115774472	-1.903	0.267	5.10216e-13	4.92643e-13
RDH11	chr14	68117867	68162510	-3.194	0.109	5.13442e-13	4.95299e-13
DTX3	chr12	57998405	58003588	-2.351	0.196	5.13953e-13	4.95334e-13
SERBP1	chr1	67871445	67896300	-2.082	0.236	5.15194e-13	4.963e-13
DPPA4	chr3	109044596	109056419	-2.26	0.209	5.23759e-13	5.03853e-13
PLXNB1	chr3	48445218	48470872	-1.973	0.255	5.25964e-13	5.05742e-13
LRRC49	chr15	71184782	71342436	-1.727	0.302	5.27269e-13	5.06762e-13
FUBP1	chr1	78413591	78444777	-2.008	0.249	5.32971e-13	5.11293e-13
IDH1	chr2	209100951	209119867	-3.216	0.108	5.32719e-13	5.11293e-13
CNIH4	chr1	224544513	224564586	-1.964	0.256	5.34415e-13	5.12214e-13
ZNF609	chr15	64791619	64978266	-2.659	0.158	5.36615e-13	5.14087e-13
SLC3A2	chr11	62623484	62656355	-3.838	0.07	5.39775e-13	5.1664e-13
CDS1	chr4	85504057	85572493	-2.34	0.197	5.46606e-13	5.22698e-13
OLFM1	chr9	137967103	137989952	-1.645	0.32	5.47741e-13	5.23303e-13
UNG	chr12	109535923	109548798	-2.419	0.187	5.4913e-13	5.2439e-13
LARP1	chr5	154135605	154197876	-2.23	0.213	5.51404e-13	5.25599e-13
PLEC	chr8	144989315	145028088	-2.596	0.165	5.51355e-13	5.25599e-13
LONRF1	chr8	12579406	12612992	-2.007	0.249	5.53529e-13	5.27384e-13
CTNND1	chr11	57529234	57586652	-2.236	0.212	5.53822e-13	5.27422e-13
NFE2L1	chr17	46125686	46138907	-2.405	0.189	5.57709e-13	5.2985e-13
CRTAP	chr3	33155450	33176744	-2.653	0.159	5.57896e-13	5.2985e-13
DDX52	chr17	35969788	36003769	-2.104	0.233	5.61702e-13	5.3298e-13
TTI1	chr20	36611423	36661833	-2.357	0.195	5.67572e-13	5.37636e-13
TGIF1	chr18	3450170	3458406	-2.726	0.151	5.68973e-13	5.38165e-13
SBF2	chr11	9800214	10315754	-2.237	0.212	5.70208e-13	5.38844e-13
LRRC1	chr6	53659778	53788919	-2.137	0.227	5.70153e-13	5.38844e-13
DAPK1	chr9	90112596	90323549	-2.704	0.153	5.71957e-13	5.40252e-13
LPHN3	chr4	62065798	62616751	-2.295	0.204	5.77099e-13	5.44616e-13
POU2F1	chr1	167190066	167396582	-2.334	0.198	5.79967e-13	5.46827e-13
SEPHS1	chr10	13359438	13390298	-1.99	0.252	5.81566e-13	5.47592e-13
DNMBP	chr10	101635151	101673805	-2.724	0.151	5.84335e-13	5.4877e-13
SEMA3E	chr7	83088890	83139535	-5.801	0.018	5.84659e-13	5.4877e-13
WBP11	chr12	14939412	14956401	-2.275	0.207	5.85957e-13	5.49717e-13
SNURF	chr15	25200135	25223729	-1.909	0.266	5.87826e-13	5.50999e-13
TAOK1	chr17	27717943	27878921	-2.136	0.228	5.89705e-13	5.52512e-13
GTF2I	chr7	74071991	74175022	-2.233	0.213	5.94163e-13	5.55939e-13
E2F7	chr12	77415026	77459360	-2.073	0.238	5.95017e-13	5.56322e-13
ESF1	chr20	13694969	13765579	-2.038	0.243	5.95355e-13	5.56322e-13
NUP50	chr22	45559726	45583890	-2.779	0.146	5.95372e-13	5.56322e-13
LAMA1	chr18	6941743	7117813	-2.67	0.157	6.02492e-13	5.62723e-13
DZIP3	chr3	108308337	108413693	-1.858	0.276	6.03935e-13	5.63566e-13
SLC25A4	chr4	186065284	186067787	-2.838	0.14	6.03712e-13	5.63566e-13
IPO7	chr11	9406155	9463111	-3.685	0.078	6.07166e-13	5.65822e-13
ARCN1	chr11	118443102	118473747	-1.979	0.254	6.06719e-13	5.65822e-13
SLC31A1	chr9	115983808	116026772	-2.069	0.238	6.07053e-13	5.65822e-13
HMGB3	chrX	150151763	150159248	-2.857	0.138	6.10725e-13	5.68377e-13
DDX18	chr2	118572255	118589953	-2.3	0.203	6.15949e-13	5.72216e-13
SLC6A8	chrX	152954966	152962048	-3.083	0.118	6.1584e-13	5.72216e-13
2016-09-02	chr2	242255276	242293441	-2.04	0.243	6.16996e-13	5.72934e-13
SEC61A2	chr10	12171640	12207403	-2.325	0.2	6.18751e-13	5.74053e-13
CLIP3	chr19	36505562	36523797	-2.943	0.13	6.18484e-13	5.74053e-13
TCF4	chr18	52889390	53254869	-2.126	0.229	6.21693e-13	5.76269e-13
NOVA2	chr19	46436994	46476713	-2.012	0.248	6.23171e-13	5.77128e-13
APBB1	chr11	6416354	6440341	-2.765	0.147	6.2813e-13	5.80945e-13
PLCG1	chr20	39767969	39804357	-2.356	0.195	6.28605e-13	5.81127e-13
KIAA1467	chr12	13197315	13236383	-2.519	0.175	6.29578e-13	5.81769e-13
SLC26A2	chr5	149340300	149366963	-1.901	0.268	6.308e-13	5.82449e-13
PTBP3	chr9	114979995	115095944	-1.938	0.261	6.30873e-13	5.82449e-13
LLGL1	chr17	18128936	18148188	-3.101	0.117	6.31646e-13	5.82904e-13
ANAPC4	chr4	25378848	25420120	-2.088	0.235	6.33081e-13	5.8397e-13
SLC38A1	chr12	46576841	46663208	-2.361	0.195	6.34906e-13	5.85394e-13
SMAD4	chr18	48494387	48603651	-2.233	0.213	6.35946e-13	5.86095e-13
GNL3	chr3	52719936	52728510	-2.799	0.144	6.37118e-13	5.86656e-13
SKIV2L	chr6	31926581	31937532	-2.037	0.244	6.36935e-13	5.86656e-13
DIAPH2	chrX	96565556	96724867	-4.081	0.059	6.42764e-13	5.90811e-13
CNN3	chr1	95362505	95392779	-3.997	0.063	6.43897e-13	5.91332e-13
B3GALNT2	chr1	235610505	235667781	-2	0.25	6.43735e-13	5.91332e-13
SYNGR3	chr16	2040643	2044277	-2.244	0.211	6.44579e-13	5.91697e-13
SEZ6L2	chr16	29882480	29910585	-3.185	0.11	6.46614e-13	5.93304e-13
SAE1	chr19	47634080	47713893	-2.387	0.191	6.48264e-13	5.94296e-13
NUCKS1	chr1	205681947	205719372	-2.088	0.235	6.52343e-13	5.9751e-13
PHB	chr17	47483941	47492267	-3.442	0.092	6.567e-13	6.01236e-13
CHGA	chr14	93389445	93401638	-4.326	0.05	6.57033e-13	6.01278e-13
MAP4K3	chr2	39476407	39664453	-2.331	0.199	6.58236e-13	6.0185e-13
WEE1	chr11	9595228	9611313	-2.573	0.168	6.59616e-13	6.02848e-13
CERS6	chr2	169312759	169631644	-1.775	0.292	6.61351e-13	6.03698e-13
FGD6	chr12	95470525	95611240	-2.228	0.213	6.61993e-13	6.03961e-13
HNRNPR	chr1	23636276	23670853	-2.171	0.222	6.62295e-13	6.03973e-13
GYG2	chrX	2746863	2800861	-2.037	0.244	6.68011e-13	6.08122e-13
PPP1R1A	chr12	54973024	54982443	-2.517	0.175	6.69905e-13	6.09518e-13
FBXO27	chr19	39514663	39523198	-1.921	0.264	6.7013e-13	6.09518e-13
CACNG7	chr19	54412699	54446969	-2.551	0.171	6.71612e-13	6.1046e-13
UBE3D	chr6	83602186	83775545	-1.594	0.331	6.7175e-13	6.1046e-13
ETV4	chr17	41605211	41623305	-1.987	0.252	6.72245e-13	6.10644e-13
NME1	chr17	49230920	49239450	-2.459	0.182	6.77311e-13	6.14442e-13
ZWILCH	chr15	66797421	66841822	-2.497	0.177	6.80395e-13	6.16703e-13
LINGO1	chr15	77905361	77924648	-3.322	0.1	6.86173e-13	6.21671e-13
TRAP1	chr16	3708038	3765025	-2.847	0.139	6.88069e-13	6.23118e-13
GON4L	chr1	155719449	155827086	-1.754	0.296	6.8948e-13	6.23583e-13
ATM	chr11	108093559	108239826	-1.79	0.289	6.89397e-13	6.23583e-13
WDFY3	chr4	85590693	85887544	-1.635	0.322	6.88883e-13	6.23583e-13
PARD6G	chr18	77915117	78005397	-2.139	0.227	6.91465e-13	6.24837e-13
DCBLD2	chr3	98514814	98620533	-1.957	0.258	6.95393e-13	6.27842e-13
SERBP1	chr1	67882693	67896282	-3.327	0.1	6.97616e-13	6.29304e-13
PGM1	chr1	64058947	64125916	-2.816	0.142	7.00794e-13	6.31624e-13
BAG4	chr8	38034106	38070819	-1.887	0.27	7.00683e-13	6.31624e-13
SFN	chr1	27189633	27190947	-2.203	0.217	7.02722e-13	6.33015e-13
2016-09-10	chr2	110300374	110371783	-2.643	0.16	7.02944e-13	6.33015e-13
2016-09-03	chr22	42372931	42394225	-2.794	0.144	7.0715e-13	6.36528e-13
GFPT1	chr2	69546901	69614386	-1.609	0.328	7.10722e-13	6.39467e-13
	chr12	14850039	14863591	-3.697	0.077	7.11737e-13	6.40105e-13
PTPRF	chr1	43996547	44089343	-3.508	0.088	7.1573e-13	6.43185e-13
CDK18	chr1	205473684	205501921	-1.898	0.268	7.16256e-13	6.43336e-13
TCF3	chr19	1609236	1652393	-2.103	0.233	7.21773e-13	6.47177e-13
DDX17	chr22	38879443	38902345	-3.223	0.107	7.26039e-13	6.50443e-13
RUVBL1	chr3	127799800	127842671	-2.378	0.192	7.26906e-13	6.50749e-13
LINC00678	chr11	27639474	27655966	-3.059	0.12	7.27385e-13	6.5081e-13
ACAA2	chr18	47309874	47340251	-2.681	0.156	7.27763e-13	6.50869e-13
ARMCX2	chrX	100910268	100914876	-4.195	0.055	7.3115e-13	6.53337e-13
SMG1	chr16	18816175	18937726	-1.748	0.298	7.32726e-13	6.54185e-13
TEX10	chr9	103064357	103115259	-1.947	0.259	7.41454e-13	6.6041e-13
YAP1	chr11	101981192	102104154	-2.858	0.138	7.45448e-13	6.62989e-13
AGL	chr1	100315640	100389579	-1.668	0.315	7.51973e-13	6.67653e-13
CCRN4L	chr4	139936913	139967093	-2.128	0.229	7.56423e-13	6.70178e-13
HNRNPUL1	chr19	41768391	41813811	-2.691	0.155	7.5865e-13	6.71581e-13
ATP1A2	chr1	160085520	160113374	-3.724	0.076	7.64001e-13	6.75458e-13
HCN4	chr15	73612200	73659087	-1.851	0.277	7.65873e-13	6.76825e-13
NT5DC1	chr6	116421990	116562457	-2.163	0.223	7.70601e-13	6.80427e-13
TAF6	chr7	99704693	99716995	-2.478	0.179	7.73305e-13	6.82237e-13
	chr1	10516609	10520588	-2.009	0.248	7.75516e-13	6.83898e-13
CPSF3	chr2	9563666	9613239	-2.61	0.164	7.79389e-13	6.86733e-13
ADNP2	chr18	77866915	77898228	-1.758	0.296	7.80085e-13	6.86766e-13
GDAP1L1	chr20	42875739	42899494	-1.874	0.273	7.81198e-13	6.87456e-13
NPTX2	chr7	98246597	98259181	-2.327	0.199	7.82053e-13	6.87628e-13
NNAT	chr20	36149607	36152090	-3.405	0.094	7.85286e-13	6.89889e-13
EIF2AK4	chr15	40226325	40327797	-2.668	0.157	7.88624e-13	6.91656e-13
EPHA1	chr7	143087423	143105985	-1.946	0.26	7.88551e-13	6.91656e-13
C2orf69	chr2	200775979	200792996	-1.752	0.297	7.8941e-13	6.92055e-13
SLC19A2	chr1	169433149	169455208	-2.365	0.194	7.91779e-13	6.9384e-13
AKAP11	chr13	42846289	42897403	-1.637	0.321	7.92619e-13	6.94284e-13
PRPS1	chrX	106871654	106894256	-2.173	0.222	7.94994e-13	6.95556e-13
PLS3	chrX	114795177	114885179	-2.972	0.127	7.97269e-13	6.96893e-13
PRIM2	chr6	57182415	57396966	-2.571	0.168	8.00418e-13	6.9906e-13
SOWAHC	chr2	110371911	110376564	-2.072	0.238	8.00919e-13	6.99205e-13
CEP55	chr10	95256389	95288849	-1.455	0.365	8.0215e-13	6.99987e-13
HELLS	chr10	96305524	96361856	-2.863	0.137	8.03361e-13	7.00751e-13
ZFR	chr5	32354456	32444844	-2.283	0.205	8.06046e-13	7.02798e-13
SLC39A14	chr8	22224762	22280249	-3.879	0.068	8.07843e-13	7.04071e-13
ESYT2	chr7	158523457	158610389	-2.995	0.125	8.10552e-13	7.06136e-13
ENAH	chr1	225674534	225840845	-1.752	0.297	8.13707e-13	7.08589e-13
TSPY26P	chr20	30774103	30778396	-1.535	0.345	8.15082e-13	7.0949e-13
ZNF850	chr19	37234380	37263716	-2.07	0.238	8.16162e-13	7.09838e-13
CIT	chr12	120123595	120315095	-2.173	0.222	8.16845e-13	7.09872e-13
GPR160	chr3	169755735	169803183	-2.668	0.157	8.16882e-13	7.09872e-13
ZNF300	chr5	150273954	150284545	-1.861	0.275	8.19227e-13	7.11613e-13
USP14	chr18	158483	213739	-2.44	0.184	8.2147e-13	7.12842e-13
ETV1	chr7	13935714	14031050	-2.633	0.161	8.22064e-13	7.12842e-13
EEF1D	chr8	144661867	144679558	-1.813	0.285	8.21923e-13	7.12842e-13
MYO1E	chr15	59428168	59665071	-2.585	0.167	8.24654e-13	7.14542e-13
FAM84B	chr8	127564683	127570711	-2.886	0.135	8.3061e-13	7.19105e-13
JPH4	chr14	24037194	24043860	-2.372	0.193	8.34141e-13	7.21264e-13
NUP62	chr19	50410084	50432788	-2.215	0.215	8.38132e-13	7.24115e-13
ICA1	chr7	8152815	8302242	-2.445	0.184	8.43347e-13	7.28017e-13
MDK	chr11	46403261	46405387	-2.472	0.18	8.47086e-13	7.3064e-13
CRMP1	chr4	5822491	5890343	-2.664	0.158	8.50454e-13	7.33242e-13
ARHGAP8	chr22	45148438	45258664	-3.605	0.082	8.50929e-13	7.33347e-13
LRP3	chr19	33685381	33697886	-2.229	0.213	8.52047e-13	7.34008e-13
BSPRY	chr9	116111812	116133513	-1.581	0.334	8.54092e-13	7.35465e-13
RAB3GAP2	chr1	220321610	220445843	-1.803	0.286	8.54652e-13	7.35645e-13
GSK3B	chr3	119540802	119813264	-1.505	0.352	8.56035e-13	7.36227e-13
FKBP11	chr12	49316909	49319330	-2.272	0.207	8.6178e-13	7.40253e-13
	chr2	67558128	67573730	-4.059	0.06	8.64344e-13	7.41777e-13
TAC3	chr12	57403781	57410344	-2.889	0.135	8.66622e-13	7.42882e-13
ZMAT4	chr8	40388111	40755343	-2.057	0.24	8.68035e-13	7.43787e-13
	chr22	42760081	42765301	-2.335	0.198	8.76384e-13	7.50017e-13
ACTN4	chr19	39138267	39221171	-4.533	0.043	8.79639e-13	7.52185e-13
SLC38A1	chr12	46576841	46663208	-2.709	0.153	8.80117e-13	7.52286e-13
GRID2	chr4	93225550	94695706	-2.656	0.159	8.88913e-13	7.58871e-13
MIB1	chr18	19321290	19450918	-2.015	0.247	8.89523e-13	7.59081e-13
CAND1	chr12	67663061	67708388	-1.503	0.353	8.94109e-13	7.61748e-13
USP1	chr1	62902383	62917475	-2.116	0.231	9.001e-13	7.65601e-13
TSR1	chr17	2225982	2240678	-2.121	0.23	9.07873e-13	7.71583e-13
SPRED1	chr15	38544234	38649450	-2.143	0.226	9.11038e-13	7.73958e-13
PREX2	chr8	68864603	69143897	-2.521	0.174	9.16049e-13	7.77898e-13
ZMYM4	chr1	35734568	35887545	-1.872	0.273	9.16938e-13	7.78335e-13
KDM1A	chr1	23345941	23410184	-2.636	0.161	9.20296e-13	7.80868e-13
EPHX3	chr19	15337730	15344200	-2.423	0.186	9.21033e-13	7.81176e-13
CLDN12	chr7	90032648	90045268	-2.901	0.134	9.26745e-13	7.85701e-13
EXT2	chr11	44117099	44266980	-1.933	0.262	9.27868e-13	7.86307e-13
AK2	chr1	33476826	33502590	-1.61	0.328	9.28799e-13	7.86483e-13
MIAT	chr22	27053446	27072440	-2.84	0.14	9.38074e-13	7.93371e-13
ZYG11B	chr1	53192131	53293013	-1.974	0.254	9.41817e-13	7.9589e-13
RPS24	chr10	79793518	79800473	-3.326	0.1	9.47431e-13	7.99339e-13
SPRY1	chr4	124317950	124324915	-1.7	0.308	9.49828e-13	8.00714e-13
ASB1	chr2	239335626	239360891	-1.938	0.261	9.50522e-13	8.00975e-13
SYT13	chr11	45261853	45307884	-2.403	0.189	9.5461e-13	8.03446e-13
TMEM132B	chr12	125671322	126070325	-2.846	0.139	9.56252e-13	8.04504e-13
MYADM	chr19	54369412	54379689	-2.11	0.232	9.56642e-13	8.04507e-13
ANKRD11	chr16	89364720	89423733	-2.388	0.191	9.60023e-13	8.0605e-13
GOLT1A	chr1	204167288	204183220	-1.856	0.276	9.61375e-13	8.06211e-13
RNGTT	chr6	89319616	89673348	-1.889	0.27	9.60697e-13	8.06211e-13
DTNB	chr2	25600112	25875529	-1.952	0.258	9.64342e-13	8.08375e-13
ABI2	chr2	204192962	204296896	-2.276	0.206	9.67819e-13	8.10637e-13
BBX	chr3	107241783	107530176	-2.01	0.248	9.70534e-13	8.12585e-13
SMCHD1	chr18	2655886	2805015	-2.208	0.216	9.72264e-13	8.13055e-13
PPP3CA	chr4	101944587	102268628	-1.832	0.281	9.72202e-13	8.13055e-13
ATP2C1	chr3	130612835	130722046	-1.684	0.311	9.73678e-13	8.13911e-13
ADCYAP1R1	chr7	31092076	31151093	-2.021	0.246	9.75336e-13	8.1497e-13
2016-09-09	chr17	75369272	75496678	-2.483	0.179	9.76839e-13	8.15846e-13
KIF14	chr1	200520625	200589862	-1.703	0.307	9.78258e-13	8.1643e-13
OTUD4	chr4	146054802	146100832	-2.698	0.154	9.79966e-13	8.17529e-13
GRM4	chr6	33986420	34113914	-2.446	0.184	9.81112e-13	8.18157e-13
COL9A1	chr6	70925743	70992911	-2.559	0.17	9.83598e-13	8.19903e-13
SMARCA4	chr19	11071598	11172958	-1.968	0.256	9.86117e-13	8.21674e-13
FAM111B	chr11	58874658	58894888	-2.376	0.193	9.86957e-13	8.22046e-13
INTS8	chr8	95835518	95892721	-2.301	0.203	9.9267e-13	8.26144e-13
DENND2A	chr7	140218220	140302342	-2.035	0.244	9.93894e-13	8.26833e-13
ZBTB39	chr12	57392617	57400297	-1.828	0.282	9.95734e-13	8.27783e-13
THAP9	chr4	83821837	83841284	-1.6	0.33	1.00071e-12	8.3151e-13
EPB41	chr1	29241069	29424317	-2.282	0.206	1.00137e-12	8.31724e-13
CRISPLD1	chr8	75896708	75946793	-2.264	0.208	1.00586e-12	8.34786e-13
MARS	chr12	57881736	57910438	-2.968	0.128	1.00745e-12	8.35441e-13
PHKG2	chr16	30759620	30772497	-1.786	0.29	1.01323e-12	8.39901e-13
TMEM245	chr9	111777231	111892453	-2.33	0.199	1.01672e-12	8.4246e-13
TMTC4	chr13	101256090	101327189	-2.213	0.216	1.01807e-12	8.43245e-13
PDE9A	chr21	44073862	44195618	-2.727	0.151	1.03296e-12	8.55239e-13
LRIG1	chr3	66429221	66550845	-3.034	0.122	1.0374e-12	8.58558e-13
CAMKK2	chr12	121675495	121734556	-1.977	0.254	1.03875e-12	8.59006e-13
ZNF106	chr15	42704635	42783395	-1.787	0.29	1.04766e-12	8.64665e-13
DRAXIN	chr1	11751781	11780336	-2.21	0.216	1.05604e-12	8.7112e-13
PSEN1	chr14	73603143	73695219	-1.974	0.255	1.05742e-12	8.71687e-13
PIGU	chr20	33148346	33265089	-2.467	0.181	1.05964e-12	8.73172e-13
EPCAM	chr2	47596912	47612628	-4.074	0.059	1.06234e-12	8.75049e-13
EML1	chr14	100259745	100408395	-2.017	0.247	1.06498e-12	8.76529e-13
PLEKHG4B	chr5	92320	155720	-2.781	0.145	1.07391e-12	8.82141e-13
NUP54	chr4	77035812	77069668	-2.84	0.14	1.07597e-12	8.83133e-13
LOC80154	chr15	83140199	83182977	-2.026	0.246	1.07769e-12	8.83848e-13
NPR1	chr1	153651164	153666468	-2.247	0.211	1.07962e-12	8.84635e-13
DCP2	chr5	112312407	112357892	-2.828	0.141	1.07987e-12	8.84635e-13
GART	chr21	34876238	34914464	-2.292	0.204	1.08327e-12	8.86681e-13
NDC1	chr1	54231134	54303350	-2.734	0.15	1.0857e-12	8.87977e-13
	chr2	210120725	210169766	-2.103	0.233	1.08973e-12	8.90927e-13
SRP68	chr17	74034856	74068607	-1.744	0.298	1.09507e-12	8.94591e-13
LYPLA1	chr8	54958927	55014577	-2.503	0.176	1.09468e-12	8.94591e-13
PSIP1	chr9	15464065	15511003	-2.348	0.196	1.10371e-12	9.00939e-13
SLC25A4	chr4	186064417	186071538	-1.864	0.275	1.10865e-12	9.04265e-13
ITGA7	chr12	56078302	56101686	-1.881	0.272	1.11518e-12	9.08526e-13
ORC2	chr2	201774894	201828424	-2.347	0.197	1.11589e-12	9.08746e-13
XRCC5	chr2	216974020	217071016	-1.727	0.302	1.11681e-12	9.09146e-13
DNMT3A	chr2	25455830	25475184	-2.499	0.177	1.11851e-12	9.10172e-13
HIP1	chr7	75162421	75268514	-1.86	0.276	1.1223e-12	9.12185e-13
AEBP1	chr7	44143960	44154164	-2.186	0.22	1.12284e-12	9.1227e-13
CDC42BPB	chr14	103398712	103523742	-2.154	0.225	1.13391e-12	9.19478e-13
RASGEF1A	chr10	43689887	43699331	-1.886	0.271	1.13714e-12	9.21735e-13
SMYD5	chr2	73441366	73454355	-2.836	0.14	1.13819e-12	9.21867e-13
LPHN3	chr4	62629952	62944175	-2.013	0.248	1.13885e-12	9.22047e-13
PAICS	chr4	57301915	57327534	-3.444	0.092	1.14196e-12	9.23491e-13
	chr5	25410538	25413941	-2.605	0.164	1.14183e-12	9.23491e-13
DCAF16	chr4	17802268	17812381	-1.936	0.261	1.1472e-12	9.27005e-13
GRM4	chr6	33992252	34078540	-2.618	0.163	1.14899e-12	9.27732e-13
ENHO	chr9	34521040	34523037	-2.446	0.184	1.15961e-12	9.35228e-13
RBPMS	chr8	30241922	30405203	-1.628	0.324	1.162e-12	9.36791e-13
LAS1L	chrX	64732462	64754686	-2.557	0.17	1.16257e-12	9.36884e-13
BDP1	chr5	70751442	70863649	-1.602	0.329	1.16353e-12	9.373e-13
SNTB2	chr16	69221050	69342955	-1.533	0.346	1.16533e-12	9.37664e-13
ZNF623	chr8	144718183	144735900	-1.673	0.314	1.16502e-12	9.37664e-13
WDR82	chr3	52288438	52312659	-1.923	0.264	1.17601e-12	9.43705e-13
ZW10	chr11	113603905	113644485	-1.863	0.275	1.17907e-12	9.45436e-13
HDLBP	chr2	242178964	242254635	-3.889	0.067	1.18995e-12	9.53059e-13
TCF3	chr19	1609236	1652390	-2.756	0.148	1.19158e-12	9.54001e-13
	chr11	131123232	131172713	-2.198	0.218	1.19445e-12	9.55928e-13
DLGAP5	chr14	55614834	55658396	-2.296	0.204	1.20052e-12	9.59679e-13
	chr4	113613900	113628293	-1.978	0.254	1.20042e-12	9.59679e-13
DDAH1	chr1	85784168	85930889	-2.464	0.181	1.20474e-12	9.6269e-13
	chr19	20235608	20243337	-2.336	0.198	1.2105e-12	9.6655e-13
GJC1	chr17	42875816	42908179	-2.564	0.169	1.22907e-12	9.78755e-13
SMPDL3B	chr1	28261504	28282991	-2.312	0.201	1.23876e-12	9.8469e-13
BARD1	chr2	215590370	215674435	-1.641	0.321	1.23936e-12	9.8469e-13
PTPN13	chr4	87515468	87736328	-2.268	0.208	1.23889e-12	9.8469e-13
GSTO2	chr10	106034887	106059176	-2.884	0.135	1.25039e-12	9.92699e-13
BMPR1A	chr10	88516396	88684945	-2.624	0.162	1.25198e-12	9.93583e-13
GPR176	chr15	40091145	40160193	-3.512	0.088	1.25833e-12	9.97059e-13
GFPT2	chr5	179727700	179780315	-4.632	0.04	1.25875e-12	9.97059e-13
SLC37A3	chr7	140033552	140098350	-2.91	0.133	1.26112e-12	9.98557e-13
ESPL1	chr12	53662083	53687427	-2.672	0.157	1.26872e-12	1.00381e-12
SEMA4C	chr2	97525473	97534967	-2.748	0.149	1.26927e-12	1.00387e-12
PAQR3	chr4	79839094	79860582	-1.677	0.313	1.27091e-12	1.00478e-12
PDZD4	chrX	153067492	153095618	-3.34	0.099	1.27284e-12	1.00593e-12
TOX3	chr16	52471918	52580806	-2.451	0.183	1.27413e-12	1.00656e-12
WBSCR17	chr7	70597377	70952289	-2.48	0.179	1.27507e-12	1.00693e-12
NAE1	chr16	66836781	66864879	-2.54	0.172	1.27858e-12	1.00931e-12
MYO10	chr5	16662015	16738508	-2.037	0.244	1.2848e-12	1.01346e-12
ZFYVE26	chr14	68213237	68283306	-1.483	0.358	1.29964e-12	1.02092e-12
KIF1A	chr2	241653181	241737229	-4.501	0.044	1.29926e-12	1.02092e-12
DPYSL4	chr10	134000414	134019280	-2.933	0.131	1.30493e-12	1.02353e-12
ADM	chr11	10326642	10328923	-3.824	0.071	1.30909e-12	1.02602e-12
IGSF8	chr1	160061129	160068618	-2.724	0.151	1.3114e-12	1.02706e-12
RNF26	chr11	119205210	119208024	-1.788	0.29	1.31098e-12	1.02706e-12
WDR70	chr5	37379412	37752774	-1.573	0.336	1.31506e-12	1.02942e-12
SMARCA1	chrX	128580478	128657482	-1.729	0.302	1.3154e-12	1.02942e-12
NAA25	chr12	112464493	112546635	-1.752	0.297	1.31736e-12	1.03057e-12
ART5	chr11	3659736	3663485	-1.9	0.268	1.33759e-12	1.04338e-12
FAM53C	chr5	137673704	137685418	-2.403	0.189	1.33774e-12	1.04338e-12
GNPAT	chr1	231376919	231413719	-1.719	0.304	1.34589e-12	1.04934e-12
TTC19	chr17	15902694	15932723	-1.68	0.312	1.35016e-12	1.05192e-12
TRAF5	chr1	211500148	211548286	-1.989	0.252	1.3557e-12	1.05463e-12
ALPL	chr1	21835858	21904905	-5.103	0.029	1.36582e-12	1.0621e-12
MID1IP1	chrX	38660685	38665783	-1.833	0.281	1.36832e-12	1.06325e-12
GEMIN4	chr17	647661	655501	-2.608	0.164	1.37774e-12	1.06898e-12
MIS18A	chr21	33640530	33651376	-2.649	0.159	1.38357e-12	1.07271e-12
LINC00678	chr11	27634179	27656435	-2.024	0.246	1.39506e-12	1.08081e-12
RNF4	chr4	2470795	2517586	-1.743	0.299	1.396e-12	1.08113e-12
CENPV	chr17	16245848	16256812	-2.682	0.156	1.39931e-12	1.0833e-12
NUP98	chr11	3696237	3806884	-2.394	0.19	1.40588e-12	1.08758e-12
PPHLN1	chr12	42719947	42835765	-2.239	0.212	1.40567e-12	1.08758e-12
RNF44	chr5	175953700	175964421	-2.203	0.217	1.40669e-12	1.0878e-12
	chr7	100942851	100947845	-3.266	0.104	1.40864e-12	1.0885e-12
PTPRS	chr19	5205519	5340814	-2.001	0.25	1.41224e-12	1.09048e-12
CSRP2BP	chr20	18122868	18169031	-1.779	0.291	1.42782e-12	1.10129e-12
PPHLN1	chr12	42719947	42835765	-2.61	0.164	1.43814e-12	1.10842e-12
SLC30A3	chr2	27477440	27485960	-1.899	0.268	1.44247e-12	1.11053e-12
DNAJB5	chr9	34990267	34998430	-1.89	0.27	1.44535e-12	1.11197e-12
C10orf2	chr10	102747293	102754158	-2.01	0.248	1.4484e-12	1.11304e-12
RNMT	chr18	13726704	13764554	-1.782	0.291	1.44788e-12	1.11304e-12
TMEM52	chr1	1849021	1850740	-1.752	0.297	1.45118e-12	1.11477e-12
RLTPR	chr16	67679030	67691472	-1.947	0.259	1.4586e-12	1.12005e-12
MSH6	chr2	48010221	48034092	-4.16	0.056	1.46299e-12	1.12301e-12
FAM45A	chr10	120863611	120897223	-2.208	0.216	1.48098e-12	1.1339e-12
NUP210	chr3	13357730	13461819	-2.8	0.144	1.48664e-12	1.13781e-12
TTF1	chr9	135250937	135282238	-1.505	0.352	1.49801e-12	1.1452e-12
PPM1E	chr17	56833230	57062540	-1.838	0.28	1.50065e-12	1.14643e-12
TPGS2	chr18	34370087	34409179	-3.138	0.114	1.50393e-12	1.14852e-12
LRIG2	chr1	113615831	113667342	-1.785	0.29	1.50798e-12	1.15119e-12
ZNF114	chr19	48774654	48790863	-1.946	0.259	1.51522e-12	1.15587e-12
LIN28A	chr1	26737269	26756219	-6.769	0.009	1.51629e-12	1.15626e-12
FAM169A	chr5	74073399	74162212	-1.812	0.285	1.52086e-12	1.15933e-12
STAC2	chr17	37366789	37382040	-1.61	0.327	1.52215e-12	1.15989e-12
NES	chr1	156638556	156647189	-4.085	0.059	1.52481e-12	1.16064e-12
DTX3	chr12	57999791	58003588	-2.461	0.182	1.5248e-12	1.16064e-12
UBR5	chr8	103264502	103424917	-1.739	0.3	1.53133e-12	1.16475e-12
C1orf210	chr1	43747557	43751250	-2.029	0.245	1.53981e-12	1.17078e-12
CDC23	chr5	137523337	137549032	-1.778	0.292	1.5435e-12	1.17273e-12
NOC3L	chr10	96092989	96122683	-2.108	0.232	1.54696e-12	1.17492e-12
TCF12	chr15	57210833	57580714	-3.196	0.109	1.553e-12	1.17909e-12
C12orf49	chr12	117153596	117175843	-1.643	0.32	1.55427e-12	1.17928e-12
CAPRIN1	chr11	34075007	34122225	-2.691	0.155	1.55558e-12	1.17975e-12
TEAD3	chr6	35441374	35464861	-2.81	0.143	1.57134e-12	1.18954e-12
NCAPD2	chr12	6602548	6642429	-1.458	0.364	1.57215e-12	1.18973e-12
AMOTL2	chr3	134074187	134093427	-2.657	0.159	1.57558e-12	1.19189e-12
BEND5	chr1	49193540	49242547	-2.011	0.248	1.57798e-12	1.19239e-12
PGRMC1	chrX	118370208	118378429	-1.91	0.266	1.57853e-12	1.19239e-12
ADAMTS8	chr11	130274701	130290196	-1.914	0.265	1.58341e-12	1.19521e-12
ATP1A3	chr19	42470734	42497619	-2.797	0.144	1.58877e-12	1.19882e-12
MRGPRF	chr11	68771862	68780850	-1.839	0.279	1.5898e-12	1.19916e-12
KIF5A	chr12	57943822	57980397	-2.343	0.197	1.59124e-12	1.19966e-12
CILP2	chr19	19649074	19657468	-2.037	0.244	1.5916e-12	1.19966e-12
PINX1	chr8	10622471	10697409	-1.686	0.311	1.59232e-12	1.19977e-12
ERLIN1	chr10	101909847	101945814	-2.399	0.19	1.60039e-12	1.20541e-12
BMS1	chr10	43277954	43330385	-1.939	0.261	1.60534e-12	1.20792e-12
CDON	chr11	125826713	125932500	-1.748	0.298	1.60561e-12	1.20792e-12
GATAD1	chr7	92076762	92089381	-1.683	0.311	1.60611e-12	1.20792e-12
LINC00599	chr8	9757574	9760839	-3.296	0.102	1.60662e-12	1.20792e-12
RTKN2	chr10	63952845	64028622	-2.18	0.221	1.60763e-12	1.20825e-12
ZNF687	chr1	151254791	151264381	-1.707	0.306	1.60887e-12	1.20831e-12
MAGEE1	chrX	75648046	75651746	-1.918	0.265	1.6086e-12	1.20831e-12
MIER3	chr5	56215429	56247954	-1.656	0.317	1.61165e-12	1.20953e-12
AIDA	chr1	222841355	222885864	-2.109	0.232	1.61389e-12	1.21077e-12
TRAF4	chr17	27071023	27084649	-3.245	0.105	1.61776e-12	1.21324e-12
PDE4DIP	chr1	144902698	144932365	-2.298	0.203	1.62575e-12	1.21835e-12
DHX29	chr5	54552073	54603521	-1.621	0.325	1.63666e-12	1.22565e-12
PPP2R3A	chr3	135684515	135866752	-1.794	0.288	1.64543e-12	1.23177e-12
ZNF678	chr1	227751220	227850164	-1.607	0.328	1.65631e-12	1.23903e-12
TPX2	chr20	30326904	30389603	-2.692	0.155	1.65707e-12	1.23915e-12
PPP1CC	chr12	111157613	111180783	-1.931	0.262	1.66309e-12	1.24207e-12
THOP1	chr19	2785506	2813599	-1.788	0.289	1.66435e-12	1.24237e-12
SLC1A5	chr19	47278140	47291842	-2.754	0.148	1.66614e-12	1.24326e-12
SCO1	chr17	10583649	10600885	-1.488	0.356	1.66793e-12	1.24415e-12
ACO1	chr9	32384601	32450832	-1.933	0.262	1.66975e-12	1.24506e-12
FGF2	chr4	123747863	123819390	-2.418	0.187	1.67037e-12	1.24508e-12
B4GALNT3	chr12	569543	671058	-1.647	0.319	1.67918e-12	1.25031e-12
DARS2	chr1	173793680	173837237	-2.36	0.195	1.68806e-12	1.25584e-12
TMEM245	chr9	111777415	111882225	-2.275	0.207	1.68842e-12	1.25584e-12
GGCX	chr2	85771978	85788657	-1.745	0.298	1.69018e-12	1.2567e-12
SCN4A	chr17	62015914	62050278	-1.489	0.356	1.69256e-12	1.25803e-12
SIN3A	chr15	75661720	75744087	-1.942	0.26	1.69902e-12	1.26193e-12
TMEM132D	chr12	129556271	130388212	-1.653	0.318	1.70393e-12	1.26512e-12
SLC29A1	chr6	44191241	44201888	-2.728	0.151	1.70505e-12	1.2655e-12
SIMC1	chr5	175717013	175773062	-1.768	0.294	1.70576e-12	1.26558e-12
TCOF1	chr5	149737202	149779871	-1.967	0.256	1.70989e-12	1.26819e-12
CAPN6	chrX	110488327	110513774	-2.072	0.238	1.71131e-12	1.2688e-12
TCF3	chr19	1609236	1652390	-2.166	0.223	1.71538e-12	1.27136e-12
SKP2	chr5	36152145	36184142	-3.078	0.118	1.71765e-12	1.27259e-12
CECR5	chr22	17618410	17640169	-2.424	0.186	1.74406e-12	1.2885e-12
KIAA1430	chr4	186080816	186125182	-1.656	0.317	1.74255e-12	1.2885e-12
CCNC	chr6	99990263	100016690	-2.441	0.184	1.74403e-12	1.2885e-12
RNF168	chr3	196195657	196230639	-1.575	0.336	1.76595e-12	1.30328e-12
AP1S2	chrX	15848183	15871003	-3.304	0.101	1.76907e-12	1.30512e-12
CDC40	chr6	110501624	110553422	-1.566	0.338	1.77783e-12	1.31066e-12
USP11	chrX	47092314	47107727	-2.406	0.189	1.77867e-12	1.31082e-12
GPC3	chrX	132669776	133119673	-4.504	0.044	1.79217e-12	1.32029e-12
VPRBP	chr3	51433298	51524196	-1.987	0.252	1.80386e-12	1.3275e-12
ILF2	chr1	153634264	153643504	-2.724	0.151	1.80457e-12	1.32755e-12
HSPH1	chr13	31709111	31736158	-2.178	0.221	1.80585e-12	1.32803e-12
CTNND1	chr11	57529234	57586652	-2.025	0.246	1.81577e-12	1.33438e-12
NR6A1	chr9	127279554	127533589	-4.457	0.046	1.81934e-12	1.33607e-12
UBE2G1	chr17	4172512	4269969	-1.983	0.253	1.8219e-12	1.33747e-12
PHC1	chr12	9067316	9094060	-5.482	0.022	1.83262e-12	1.34345e-12
DNA2	chr10	70173821	70231730	-2.618	0.163	1.83591e-12	1.34539e-12
GMPR2	chr14	24702078	24708447	-2.42	0.187	1.84038e-12	1.34819e-12
CIRH1A	chr16	69166499	69202937	-2.622	0.162	1.86246e-12	1.3615e-12
VCAN	chr5	82767493	82878122	-3.751	0.074	1.86876e-12	1.36562e-12
AASS	chr7	121713391	121784344	-2.208	0.216	1.88898e-12	1.37847e-12
PRRC2C	chr1	171454666	171562650	-1.646	0.319	1.8925e-12	1.38055e-12
PEMT	chr17	17408877	17495017	-2.298	0.203	1.90718e-12	1.39e-12
PDCD2L	chr19	34895303	34917072	-2.099	0.233	1.90811e-12	1.39e-12
TNFRSF8	chr1	12123434	12204264	-2.508	0.176	1.91123e-12	1.39179e-12
PSMD2	chr3	184016886	184026842	-2.446	0.184	1.91316e-12	1.39271e-12
CTNND1	chr11	57529234	57586652	-2.312	0.201	1.9167e-12	1.3948e-12
ELOVL5	chr6	53132196	53213977	-2.569	0.169	1.91937e-12	1.39625e-12
LRRFIP1	chr2	238536224	238674855	-2.57	0.168	1.92144e-12	1.39727e-12
FAM83D	chr20	37554955	37581703	-1.982	0.253	1.92727e-12	1.40102e-12
SCFD1	chr14	31028329	31205033	-2.804	0.143	1.93348e-12	1.40455e-12
ZNF560	chr19	9577031	9609279	-2.275	0.207	1.93919e-12	1.40821e-12
SPATA13	chr13	24734855	24881212	-1.895	0.269	1.94319e-12	1.41013e-12
EIF4A3	chr17	78109013	78120982	-1.665	0.315	1.94751e-12	1.41278e-12
LGR4	chr11	27387508	27528326	-2.732	0.151	1.95022e-12	1.41282e-12
UNC119B	chr12	121148238	121161443	-2.224	0.214	1.9499e-12	1.41282e-12
IWS1	chr2	128238383	128284087	-1.995	0.251	1.94875e-12	1.41282e-12
LRRC8D	chr1	90286573	90401989	-1.639	0.321	1.95199e-12	1.41357e-12
TMEM151B	chr6	44238480	44247182	-2.059	0.24	1.95317e-12	1.4138e-12
LAD1	chr1	201349966	201368669	-2.887	0.135	1.96231e-12	1.41903e-12
RASGEF1A	chr10	43692138	43698048	-2.258	0.209	1.96263e-12	1.41903e-12
PIANP	chr12	6802957	6810009	-2.083	0.236	1.96294e-12	1.41903e-12
C14orf132	chr14	96505661	96560308	-2.177	0.221	1.98497e-12	1.43347e-12
PHC1	chr12	9067842	9098243	-3.688	0.078	1.98815e-12	1.43477e-12
MATR3	chr5	138629333	138705409	-2.675	0.157	1.99299e-12	1.43727e-12
PRKX	chrX	3522384	3631675	-1.481	0.358	1.99559e-12	1.43865e-12
OLFML2A	chr9	127539437	127577170	-1.596	0.331	1.99639e-12	1.43873e-12
MAGED4	chrX	51927919	51935366	-2.06	0.24	1.99775e-12	1.43921e-12
FAR1	chr11	13690206	13753893	-1.89	0.27	2.00451e-12	1.44358e-12
FAM174B	chr15	93160679	93199031	-1.802	0.287	2.00579e-12	1.444e-12
REEP2	chr5	137774690	137782658	-2.464	0.181	2.00945e-12	1.44614e-12
TEAD2	chr19	49843853	49864752	-2.846	0.139	2.01039e-12	1.44632e-12
POLR3D	chr8	22102619	22108680	-1.643	0.32	2.01527e-12	1.44933e-12
PCOLCE2	chr3	142536702	142608045	-1.903	0.267	2.0311e-12	1.45939e-12
EIF2S3	chrX	24072809	24094365	-4.329	0.05	2.03248e-12	1.4597e-12
DDX3X	chrX	41193953	41209529	-1.922	0.264	2.03993e-12	1.46403e-12
PICK1	chr22	38453262	38471708	-1.96	0.257	2.05626e-12	1.47424e-12
EIF3A	chr10	120794541	120840334	-1.593	0.332	2.06155e-12	1.47752e-12
APPL1	chr3	57261765	57307498	-1.683	0.311	2.0644e-12	1.47905e-12
MAT2B	chr5	162930070	162946359	-2.606	0.164	2.07319e-12	1.48484e-12
C9orf116	chr9	138387026	138391761	-2.188	0.219	2.07506e-12	1.4853e-12
ASCC3	chr6	100956071	101329248	-1.963	0.257	2.083e-12	1.49033e-12
CUL2	chr10	35295115	35379570	-1.736	0.3	2.08544e-12	1.49037e-12
KMT2D	chr12	49412758	49449107	-1.814	0.284	2.08442e-12	1.49037e-12
UNG	chr12	109535399	109548798	-3.584	0.083	2.08662e-12	1.49037e-12
WDR48	chr3	39093507	39137881	-2.384	0.192	2.08734e-12	1.49037e-12
PITPNB	chr22	28247657	28315294	-1.706	0.307	2.08944e-12	1.49136e-12
NAV2	chr11	19798858	20143149	-1.962	0.257	2.09679e-12	1.49558e-12
TTC9	chr14	71108504	71142077	-1.987	0.252	2.09673e-12	1.49558e-12
SYNGAP1	chr6	33395792	33425327	-1.993	0.251	2.10361e-12	1.4999e-12
CHD8	chr14	21853353	21899867	-2.105	0.232	2.11289e-12	1.50501e-12
CNDP2	chr18	72163500	72176539	-2.207	0.217	2.11432e-12	1.50551e-12
TMEM52	chr1	1849029	1850740	-2.182	0.22	2.12047e-12	1.50937e-12
STX6	chr1	180941850	180992257	-2.004	0.249	2.12323e-12	1.51031e-12
ATP1A1	chr1	116915795	116947396	-3.826	0.071	2.12891e-12	1.51383e-12
2016-09-09	chr17	75462564	75496749	-3.875	0.068	2.14217e-12	1.52171e-12
GLS2	chr12	56864728	56882198	-2.174	0.222	2.1517e-12	1.52536e-12
TFG	chr3	100428134	100467811	-2.404	0.189	2.15161e-12	1.52536e-12
MAGED2	chrX	54834771	54842448	-2.398	0.19	2.15106e-12	1.52536e-12
PEBP1	chr12	118573870	118583390	-2.271	0.207	2.15785e-12	1.52919e-12
ATL2	chr2	38522029	38604432	-2.283	0.205	2.16082e-12	1.53026e-12
KIF23	chr15	69706585	69740766	-2.806	0.143	2.18029e-12	1.54143e-12
CNOT7	chr8	17089022	17104387	-1.705	0.307	2.17903e-12	1.54143e-12
DOCK1	chr10	128593978	129250781	-2.449	0.183	2.18152e-12	1.54178e-12
HECTD1	chr14	31569321	31676729	-1.541	0.344	2.20854e-12	1.55929e-12
VASH2	chr1	213123497	213165028	-2.471	0.18	2.21555e-12	1.56318e-12
HSP90AB1	chr6	44214695	44221625	-3.176	0.111	2.22894e-12	1.57021e-12
KDM4A	chr1	44115797	44171189	-1.601	0.33	2.23279e-12	1.57163e-12
BEND3	chr6	107386338	107425634	-2.177	0.221	2.24934e-12	1.58274e-12
USP48	chr1	22004332	22109688	-2.57	0.168	2.25669e-12	1.58738e-12
CCAR2	chr8	22462145	22477983	-1.836	0.28	2.26541e-12	1.59172e-12
FZD7	chr2	202896582	202903168	-2.641	0.16	2.26724e-12	1.59211e-12
POGZ	chr1	151375200	151414681	-1.824	0.282	2.2699e-12	1.59344e-12
EXOSC7	chr3	45017741	45052962	-1.921	0.264	2.27091e-12	1.59362e-12
MYO1B	chr2	192110107	192290115	-2.327	0.199	2.28968e-12	1.60625e-12
LOC101927746	chr7	100945633	100955814	-1.935	0.262	2.2927e-12	1.60782e-12
FAM64A	chr17	6347735	6354385	-3.015	0.124	2.29826e-12	1.61064e-12
CASKIN2	chr17	73496341	73511664	-1.909	0.266	2.31065e-12	1.61818e-12
CXADR	chr21	18885224	18965897	-2.279	0.206	2.31584e-12	1.62078e-12
TRIM28	chr19	59055836	59062082	-2.511	0.175	2.32524e-12	1.62591e-12
ARSK	chr5	94890825	94940806	-1.479	0.359	2.32861e-12	1.62699e-12
PRKG1	chr10	53782262	54058110	-2.864	0.137	2.33087e-12	1.62802e-12
SNORD109B	chr15	25286718	25294157	-2.454	0.183	2.33288e-12	1.62833e-12
NPM3	chr10	103541082	103543170	-2.276	0.206	2.33989e-12	1.63213e-12
GUSBP1	chr5	21459589	21497305	-1.83	0.281	2.33981e-12	1.63213e-12
ZNF724P	chr19	23406607	23433172	-1.879	0.272	2.34093e-12	1.63232e-12
AHCYL1	chr1	110527387	110566364	-2.313	0.201	2.35966e-12	1.64308e-12
PLS1	chr3	142315229	142432505	-2.394	0.19	2.3603e-12	1.64308e-12
API5	chr11	43333505	43366080	-3.793	0.072	2.36253e-12	1.64408e-12
CACNA2D2	chr3	50400044	50541675	-1.726	0.302	2.3661e-12	1.64601e-12
CTH	chr1	70876901	70905534	-2.544	0.171	2.36791e-12	1.64672e-12
MPP6	chr7	24613085	24727498	-2.843	0.139	2.38531e-12	1.65606e-12
LINC00992	chr5	116790654	116841378	-2.461	0.182	2.40106e-12	1.66423e-12
DIEXF	chr1	210001312	210018633	-1.688	0.31	2.40507e-12	1.66645e-12
ERCC2	chr19	45854649	45873845	-1.88	0.272	2.42224e-12	1.67668e-12
	chr1	62689246	62692339	-3.196	0.109	2.42943e-12	1.6811e-12
HDAC2	chr6	114273182	114292859	-3.586	0.083	2.43908e-12	1.68721e-12
STYX	chr14	53196883	53241705	-1.49	0.356	2.46989e-12	1.7057e-12
LOC647859	chr5	70370030	70388897	-1.978	0.254	2.47384e-12	1.7073e-12
NUBPL	chr14	32030591	32330429	-1.857	0.276	2.47627e-12	1.70841e-12
KIRREL	chr1	157963063	158070052	-1.825	0.282	2.48296e-12	1.71246e-12
MIR1253	chr17	2630278	2652904	-1.894	0.269	2.48519e-12	1.71343e-12
MIPEP	chr13	24304328	24463587	-2.029	0.245	2.49624e-12	1.72048e-12
ABCE1	chr4	146019156	146050676	-2.883	0.136	2.50012e-12	1.72258e-12
KIF1C	chr17	4901243	4931694	-1.799	0.287	2.50651e-12	1.72585e-12
OPN3	chr1	241755383	241803701	-1.977	0.254	2.5109e-12	1.72785e-12
DDX31	chr9	135469676	135545788	-1.626	0.324	2.51107e-12	1.72785e-12
GLB1L2	chr11	134201768	134246218	-1.767	0.294	2.52087e-12	1.73344e-12
GRM4	chr6	33992252	34113597	-1.788	0.29	2.52442e-12	1.73417e-12
FASTKD2	chr2	207630112	207660911	-1.826	0.282	2.5412e-12	1.7434e-12
SNRPN	chr15	25200070	25367863	-2.075	0.237	2.54922e-12	1.74775e-12
ZNF738	chr19	21541735	21588697	-3.131	0.114	2.55321e-12	1.74894e-12
LOC80154	chr15	82763613	82798399	-2.02	0.247	2.55674e-12	1.75061e-12
PFKM	chr12	48513013	48540187	-2.591	0.166	2.57985e-12	1.76469e-12
	chr13	43437868	43447640	-3.163	0.112	2.58752e-12	1.76936e-12
LANCL1	chr2	211295973	211341491	-2.127	0.229	2.58964e-12	1.77023e-12
C11orf84	chr11	63580923	63595190	-1.838	0.28	2.59369e-12	1.77241e-12
NRBP1	chr2	27651473	27665127	-2.565	0.169	2.59663e-12	1.77384e-12
COMMD2	chr3	149454857	149470303	-2.197	0.218	2.60083e-12	1.77613e-12
CHST10	chr2	101008322	101034130	-2.241	0.211	2.60194e-12	1.77631e-12
HSD17B4	chr5	118788138	118878030	-2.399	0.19	2.60399e-12	1.77713e-12
ZSWIM4	chr19	13906274	13943044	-2.096	0.234	2.63586e-12	1.79701e-12
BDH2	chr4	104005603	104021024	-3.024	0.123	2.63631e-12	1.79701e-12
UHRF1BP1L	chr12	100430863	100536642	-1.49	0.356	2.64063e-12	1.7986e-12
NARG2	chr15	60711808	60771359	-1.748	0.298	2.6832e-12	1.82581e-12
PPP2R1B	chr11	111597632	111637169	-2.678	0.156	2.68775e-12	1.8283e-12
CA11	chr19	49141641	49148252	-3.254	0.105	2.69493e-12	1.8314e-12
IRS1	chr2	227650991	227664593	-1.979	0.254	2.69449e-12	1.8314e-12
GRTP1	chr13	113978479	114018463	-3.182	0.11	2.70051e-12	1.83459e-12
OIP5-AS1	chr15	41576201	41598731	-1.895	0.269	2.72207e-12	1.84803e-12
SLK	chr10	105727470	105787342	-1.538	0.344	2.72542e-12	1.8496e-12
ZNF286B	chr17	18561742	18585572	-1.38	0.384	2.72615e-12	1.8496e-12
WFDC2	chr20	44098313	44110392	-1.634	0.322	2.74303e-12	1.85984e-12
CHP1	chr15	41523437	41574083	-1.543	0.343	2.74741e-12	1.86221e-12
TAF1A	chr1	222731650	222763275	-1.603	0.329	2.75042e-12	1.86364e-12
FZD3	chr8	28351722	28431785	-1.655	0.317	2.75417e-12	1.86558e-12
CACNA1H	chr16	1248358	1271772	-2.156	0.224	2.76908e-12	1.87446e-12
ESRP1	chr8	95653364	95719694	-2.299	0.203	2.7709e-12	1.87448e-12
RNF157	chr17	74138534	74236390	-1.921	0.264	2.77507e-12	1.87669e-12
SRRM1	chr1	24969594	24999772	-1.674	0.313	2.78036e-12	1.87965e-12
LRRC58	chr3	120043576	120068186	-1.858	0.276	2.79306e-12	1.88701e-12
FGFR4	chr5	176513873	176525143	-1.878	0.272	2.80375e-12	1.89318e-12
OSBPL11	chr3	125247702	125314381	-1.412	0.376	2.81438e-12	1.89896e-12
SPIDR	chr8	48173470	48644721	-2.393	0.19	2.82821e-12	1.9046e-12
BRWD1	chr21	40557404	40685712	-1.548	0.342	2.83929e-12	1.91144e-12
TMEM237	chr2	202484907	202507667	-1.66	0.316	2.85543e-12	1.92045e-12
NEDD1	chr12	97301001	97347469	-1.5	0.354	2.86819e-12	1.9284e-12
MYO5C	chr15	52484515	52587995	-2.219	0.215	2.91569e-12	1.95845e-12
ANGPTL2	chr9	129849628	129885044	-1.877	0.272	2.93182e-12	1.96865e-12
	chr3	176004366	176015173	-2.041	0.243	2.93625e-12	1.97099e-12
CPZ	chr4	8594387	8621488	-2.872	0.137	2.94113e-12	1.97362e-12
MIR4697HG	chr11	133766330	133771635	-1.949	0.259	2.95808e-12	1.9827e-12
FOXK2	chr17	80477594	80553679	-2.416	0.187	2.95846e-12	1.9827e-12
PRKRA	chr2	179296141	179315958	-1.587	0.333	2.95763e-12	1.9827e-12
BBS4	chr15	72978520	73030817	-2.67	0.157	2.98299e-12	1.99786e-12
NUDT3	chr6	34216384	34255070	-2.056	0.241	2.98906e-12	2.00129e-12
SERF1A	chr5	70196496	70203942	-2.055	0.241	2.99267e-12	2.00306e-12
SIPA1L3	chr19	38397861	38699012	-2.028	0.245	3.00186e-12	2.00857e-12
GLB1L3	chr11	134141923	134146370	-2.112	0.231	3.00308e-12	2.00873e-12
ST6GALNAC3	chr1	76540389	77096669	-2.577	0.168	3.01549e-12	2.01637e-12
PUM1	chr1	31404353	31538564	-2.434	0.185	3.03125e-12	2.02498e-12
CCDC88C	chr14	91737667	91884188	-2.127	0.229	3.03582e-12	2.02738e-12
RPS14	chr5	149823792	149829319	-2.757	0.148	3.04864e-12	2.03334e-12
KIAA1958	chr9	115249248	115427591	-2.07	0.238	3.05524e-12	2.03644e-12
CENPVP2	chrX	51424146	51425447	-1.54	0.344	3.06466e-12	2.04207e-12
MSI2	chr17	55333931	55762321	-1.985	0.253	3.07402e-12	2.04765e-12
SERF1A	chr5	69321078	69328523	-2.057	0.24	3.08645e-12	2.05462e-12
USP37	chr2	219314974	219433084	-1.607	0.328	3.08939e-12	2.05592e-12
FXYD6	chr11	117707691	117747746	-2.676	0.156	3.09547e-12	2.05799e-12
POU5F1	chr6	31132114	31134947	-1.935	0.262	3.09481e-12	2.05799e-12
PSPH	chr7	56078744	56119268	-1.405	0.378	3.09531e-12	2.05799e-12
MYCL	chr1	40365284	40367687	-1.464	0.363	3.11021e-12	2.06713e-12
ENO1	chr1	8921059	8939151	-2.303	0.203	3.153e-12	2.09491e-12
BICD2	chr9	95473645	95527083	-2.578	0.167	3.16233e-12	2.09976e-12
NPTX2	chr7	98253866	98259181	-2.065	0.239	3.16506e-12	2.10024e-12
IKBKAP	chr9	111629800	111696608	-1.904	0.267	3.16453e-12	2.10024e-12
CENPVP2	chrX	51453925	51455226	-1.54	0.344	3.17817e-12	2.10827e-12
SMPD4	chr2	130908965	130939330	-2.883	0.136	3.18747e-12	2.11377e-12
NTS	chr12	86268073	86276770	-4.633	0.04	3.18954e-12	2.11447e-12
WTIP	chr19	34972880	34992085	-2.066	0.239	3.19313e-12	2.11618e-12
DLGAP5	chr14	55614834	55658396	-2.714	0.152	3.21472e-12	2.12845e-12
MOCS1	chr6	39871687	39902290	-2.02	0.247	3.2217e-12	2.1324e-12
NAT10	chr11	34127111	34168458	-3.047	0.121	3.22631e-12	2.1341e-12
TMEM63B	chr6	44095434	44123256	-1.883	0.271	3.26467e-12	2.15742e-12
HNRNPA1P10	chr12	54674533	54678663	-2.982	0.127	3.26834e-12	2.15916e-12
IQGAP3	chr1	156495197	156542396	-2.111	0.231	3.27037e-12	2.15982e-12
YARS	chr1	33240840	33282555	-1.897	0.269	3.2719e-12	2.16015e-12
DPYSL3	chr5	146770371	146889619	-3.906	0.067	3.28423e-12	2.1676e-12
IBTK	chr6	82879956	82957448	-1.586	0.333	3.28916e-12	2.17016e-12
RAB28	chr4	13369347	13485989	-1.726	0.302	3.31868e-12	2.18803e-12
USP46	chr4	53457127	53525502	-1.663	0.316	3.31938e-12	2.18803e-12
DIS3	chr13	73329540	73356266	-1.998	0.25	3.33589e-12	2.1982e-12
DEK	chr6	18224400	18264799	-2.175	0.221	3.33692e-12	2.1982e-12
ATP5G2	chr12	54058944	54070512	-1.598	0.33	3.34845e-12	2.2044e-12
LINC01356	chr1	113362791	113393265	-2.811	0.143	3.35118e-12	2.2055e-12
SPATS2L	chr2	201171356	201346986	-2.26	0.209	3.35812e-12	2.20937e-12
RCN1	chr11	32112477	32127272	-2.874	0.136	3.36151e-12	2.21091e-12
ZNF496	chr1	247463622	247495045	-2.197	0.218	3.37637e-12	2.21928e-12
FEM1B	chr15	68570141	68588203	-1.366	0.388	3.38319e-12	2.22236e-12
PHC1	chr12	9066457	9094060	-3.464	0.091	3.38745e-12	2.2238e-12
MAST1	chr19	12949259	12985766	-1.71	0.306	3.38751e-12	2.2238e-12
TMEM2	chr9	74298282	74383800	-1.659	0.317	3.38952e-12	2.22442e-12
USP7	chr16	8985951	9057341	-2.215	0.215	3.40176e-12	2.23175e-12
CARHSP1	chr16	8943914	8962974	-2.696	0.154	3.41645e-12	2.24068e-12
TLCD1	chr17	27051366	27053230	-2.495	0.177	3.4178e-12	2.24086e-12
LSM2	chr6	31765169	31774340	-2.253	0.21	3.42071e-12	2.24206e-12
GUF1	chr4	44680433	44702697	-1.668	0.315	3.43568e-12	2.24976e-12
SLC25A29	chr14	100745273	100772030	-1.962	0.257	3.44475e-12	2.25428e-12
SLC39A6	chr18	33688494	33709357	-2.511	0.175	3.44368e-12	2.25428e-12
IGSF1	chrX	130407483	130423403	-2.192	0.219	3.44793e-12	2.25565e-12
FANCL	chr2	58386378	58468515	-2.75	0.149	3.45107e-12	2.257e-12
HBS1L	chr6	135305607	135376036	-2.103	0.233	3.48419e-12	2.2758e-12
SDC1	chr2	20400558	20425194	-1.966	0.256	3.49224e-12	2.28035e-12
HYOU1	chr11	118914896	118927957	-3.261	0.104	3.49622e-12	2.28223e-12
MIOS	chr7	7606616	7647110	-1.653	0.318	3.49987e-12	2.2839e-12
RPA1	chr17	1733273	1794619	-3.678	0.078	3.50122e-12	2.28407e-12
LTA4H	chr12	96394531	96429439	-2.55	0.171	3.51248e-12	2.28857e-12
TEX26-AS1	chr13	31456459	31458670	-1.491	0.356	3.5152e-12	2.28961e-12
SCHIP1	chr3	159557650	159615155	-2.079	0.237	3.51906e-12	2.2914e-12
HSPD1	chr2	198351308	198364640	-2.805	0.143	3.52561e-12	2.29495e-12
ARC	chr8	143692405	143695833	-2.488	0.178	3.52676e-12	2.29498e-12
UTRN	chr6	144612873	145174170	-2.304	0.202	3.52986e-12	2.29557e-12
NADK	chr1	1628903	1711569	-1.79	0.289	3.54128e-12	2.30228e-12
RARS	chr5	167913463	167946309	-2.267	0.208	3.5645e-12	2.31521e-12
SALL4	chr20	50398224	50406516	-2.609	0.164	3.57275e-12	2.31913e-12
ENPP5	chr6	46126919	46138747	-1.861	0.275	3.5745e-12	2.31954e-12
NCOR2	chr12	124808957	125052010	-1.691	0.31	3.60317e-12	2.33669e-12
ZMYM3	chrX	70459474	70474038	-2.273	0.207	3.60969e-12	2.34019e-12
POLR3A	chr10	79734907	79789298	-1.363	0.389	3.6127e-12	2.34141e-12
FRS2	chr12	69864129	69973571	-1.605	0.329	3.62304e-12	2.34739e-12
PRRC1	chr5	126853301	126890780	-3.159	0.112	3.63834e-12	2.35584e-12
THOP1	chr19	2785506	2813599	-1.999	0.25	3.64103e-12	2.35684e-12
EFTUD1	chr15	82422561	82555104	-2.31	0.202	3.64473e-12	2.35851e-12
ZNF134	chr19	58125830	58133636	-1.996	0.251	3.66441e-12	2.36977e-12
NT5C3B	chr17	39981334	39992488	-1.861	0.275	3.66949e-12	2.37232e-12
MEST	chr7	130126188	130146138	-1.72	0.304	3.67231e-12	2.37341e-12
NOLC1	chr10	103911933	103923628	-2.293	0.204	3.69072e-12	2.38235e-12
TEAD4	chr12	3068478	3149842	-3	0.125	3.69024e-12	2.38235e-12
CUL4A	chr13	113863819	113919392	-1.872	0.273	3.69851e-12	2.38664e-12
C2CD5	chr12	22601480	22697480	-1.651	0.318	3.70605e-12	2.39003e-12
HSP90AA1	chr14	102547075	102553512	-3.213	0.108	3.71001e-12	2.39042e-12
FBXO17	chr19	39432041	39466453	-2.053	0.241	3.71009e-12	2.39042e-12
DNMT3B	chr20	31350191	31397343	-2.054	0.241	3.70877e-12	2.39042e-12
TOMM20	chr1	235272658	235292256	-1.583	0.334	3.72102e-12	2.39672e-12
AVL9	chr7	32535176	32623779	-2.343	0.197	3.72286e-12	2.39716e-12
UBE4A	chr11	118230296	118269926	-2.461	0.182	3.72882e-12	2.39952e-12
ZNF202	chr11	123594997	123612363	-1.792	0.289	3.74532e-12	2.40917e-12
USP13	chr3	179370933	179507189	-1.904	0.267	3.75301e-12	2.41285e-12
C21orf91	chr21	19161284	19191703	-1.58	0.335	3.76521e-12	2.41921e-12
PFDN6	chr6	33257412	33258711	-1.729	0.302	3.7695e-12	2.42122e-12
NAE1	chr16	66836781	66864879	-2.196	0.218	3.77492e-12	2.42395e-12
AHCTF1	chr1	247002402	247094726	-1.863	0.275	3.80074e-12	2.43778e-12
EZR	chr6	159186773	159240456	-3.213	0.108	3.80113e-12	2.43778e-12
LRRC20	chr10	72058726	72142406	-2.226	0.214	3.80253e-12	2.43793e-12
PAICS	chr4	57302269	57327534	-2.689	0.155	3.80877e-12	2.44117e-12
CSRP2	chr12	77252496	77272799	-4.656	0.04	3.83374e-12	2.45567e-12
LINC00371	chr13	51656260	51764850	-2.447	0.183	3.83328e-12	2.45567e-12
EIF3B	chr7	2393765	2420381	-1.932	0.262	3.84513e-12	2.46146e-12
ZNF417	chr19	58417142	58427978	-1.49	0.356	3.88201e-12	2.48126e-12
SARDH	chr9	136528684	136603479	-2.339	0.198	3.8887e-12	2.48477e-12
NONO	chrX	70503042	70521018	-1.716	0.304	3.89034e-12	2.48506e-12
MTHFD1L	chr6	151186815	151423023	-1.91	0.266	3.89769e-12	2.48899e-12
PPM1B	chr2	44396000	44458611	-2.542	0.172	3.92407e-12	2.5043e-12
HERC4	chr10	69694284	69835103	-2.012	0.248	3.92778e-12	2.50539e-12
PLP1	chrX	102997523	103047551	-2.028	0.245	3.93879e-12	2.51062e-12
PODXL2	chr3	127348377	127391653	-2.621	0.163	3.942e-12	2.51166e-12
MDH1	chr2	63815743	63834330	-2.17	0.222	3.9464e-12	2.51317e-12
PARD6A	chr16	67694851	67696681	-1.82	0.283	3.94987e-12	2.51461e-12
FEZ1	chr11	125358096	125366206	-2.043	0.243	3.95816e-12	2.51912e-12
JADE1	chr4	129732425	129796379	-2.993	0.126	3.96763e-12	2.52284e-12
MELK	chr9	36572859	36677680	-2.015	0.247	3.96658e-12	2.52284e-12
	chr12	59701866	59722859	-3.027	0.123	3.98295e-12	2.53027e-12
GJC3	chr7	99520892	99527243	-1.433	0.37	3.98282e-12	2.53027e-12
OR2A20P	chr7	143947767	143948696	-2.432	0.185	3.99128e-12	2.53401e-12
CCDC152	chr5	42756920	42802539	-1.842	0.279	4.00152e-12	2.53897e-12
E2F5	chr8	86089619	86126753	-2.485	0.179	4.0049e-12	2.54013e-12
MRPL11	chr11	66202550	66206310	-1.644	0.32	4.013e-12	2.54393e-12
PPWD1	chr5	64859063	64883376	-1.633	0.323	4.01846e-12	2.54584e-12
GTF2IRD1	chr7	73868120	74016920	-1.515	0.35	4.05725e-12	2.56808e-12
SPTLC2	chr14	77972340	78083110	-2.29	0.204	4.0666e-12	2.57243e-12
SOX15	chr17	7491498	7493488	-2.492	0.178	4.07513e-12	2.57705e-12
DYNC1H1	chr14	102480560	102517292	-2.201	0.217	4.07727e-12	2.57762e-12
TAF1C	chr16	84211453	84220676	-2.011	0.248	4.08532e-12	2.58115e-12
	chr12	59691370	59722737	-3.474	0.09	4.08904e-12	2.58193e-12
FOXH1	chr8	145699115	145701718	-2.219	0.215	4.09456e-12	2.58463e-12
SNHG1	chr11	62619460	62623336	-2.071	0.238	4.11172e-12	2.59372e-12
METTL2A	chr17	60501246	60527454	-1.373	0.386	4.11095e-12	2.59372e-12
ZNF749	chr19	57946693	57957191	-1.403	0.378	4.12937e-12	2.60346e-12
GCDH	chr19	13001943	13010813	-1.63	0.323	4.14483e-12	2.61126e-12
RTN4IP1	chr6	107018903	107077373	-1.532	0.346	4.1455e-12	2.61126e-12
WBSCR17	chr7	70597523	71178586	-2.17	0.222	4.15447e-12	2.61612e-12
MRPL42	chr12	93861266	93897548	-1.786	0.29	4.16333e-12	2.6209e-12
FGF13	chrX	137713734	137793827	-2.68	0.156	4.16496e-12	2.62114e-12
ZNF496	chr1	247457301	247497840	-1.576	0.335	4.18863e-12	2.63445e-12
HMGCR	chr5	74632993	74657926	-2.216	0.215	4.19908e-12	2.63942e-12
PLD2	chr17	4710396	4726727	-2.685	0.155	4.20307e-12	2.64034e-12
ZFR2	chr19	3851804	3869027	-1.808	0.286	4.20247e-12	2.64034e-12
LOC80154	chr15	82944746	82976263	-1.95	0.259	4.20974e-12	2.64215e-12
ETV1	chr7	13930856	14029642	-2.358	0.195	4.20964e-12	2.64215e-12
TRMT61B	chr2	29072688	29093175	-1.95	0.259	4.21939e-12	2.64741e-12
FBXL19	chr16	30934902	30960104	-1.887	0.27	4.23304e-12	2.65278e-12
MSH3	chr5	79950467	80172634	-1.644	0.32	4.23285e-12	2.65278e-12
OR2A20P	chr7	143996466	143997395	-2.44	0.184	4.23105e-12	2.65278e-12
CLIC4	chr1	25071760	25170815	-1.651	0.318	4.2411e-12	2.65703e-12
SCD	chr10	102106772	102124588	-2.534	0.173	4.26669e-12	2.66826e-12
SIRT5	chr6	13579023	13601955	-1.888	0.27	4.29587e-12	2.68489e-12
ZNF322	chr6	26634611	26659980	-1.983	0.253	4.29924e-12	2.68619e-12
ZNF506	chr19	19903520	19932560	-1.616	0.326	4.30494e-12	2.68895e-12
SLC19A3	chr2	228549926	228582745	-1.558	0.34	4.32664e-12	2.70008e-12
GINS4	chr8	41386725	41402565	-2.241	0.212	4.36061e-12	2.71965e-12
CCM2L	chr20	30598245	30619984	-1.576	0.335	4.3758e-12	2.72586e-12
EPS8L1	chr19	55587221	55599291	-1.81	0.285	4.37747e-12	2.72609e-12
CACYBP	chr1	174968571	174987655	-2.342	0.197	4.40119e-12	2.73759e-12
E2F3	chr6	20402137	20493945	-1.945	0.26	4.40762e-12	2.73995e-12
ISYNA1	chr19	18545198	18549111	-2.112	0.231	4.40967e-12	2.74041e-12
PLXNB1	chr3	48445218	48456983	-2.188	0.219	4.42215e-12	2.74653e-12
ABR	chr17	906758	1083268	-1.998	0.25	4.42668e-12	2.74771e-12
RTN4	chr2	55199327	55277734	-2.05	0.241	4.43118e-12	2.74886e-12
	chr22	42760081	42765282	-1.651	0.318	4.43063e-12	2.74886e-12
SMG6	chr17	1963133	2207069	-1.523	0.348	4.43776e-12	2.75213e-12
C1orf109	chr1	38147240	38156214	-1.673	0.314	4.44276e-12	2.75355e-12
GARS	chr7	30634181	30673648	-1.467	0.362	4.45479e-12	2.75777e-12
TTI2	chr8	33356027	33370703	-2.461	0.182	4.47906e-12	2.77197e-12
SCRIB	chr8	144873090	144897549	-1.869	0.274	4.48234e-12	2.77318e-12
ANKRD11	chr16	89334029	89556969	-2.006	0.249	4.48616e-12	2.77472e-12
UNC119	chr17	26873725	26879646	-1.585	0.333	4.50016e-12	2.78255e-12
MGA	chr15	41952610	42062141	-1.63	0.323	4.50262e-12	2.78325e-12
FAF2	chr5	175875356	175937075	-2.599	0.165	4.5083e-12	2.78594e-12
NONO	chrX	70503571	70521020	-2.008	0.249	4.5116e-12	2.78715e-12
CCT3	chr1	156278752	156308206	-2.635	0.161	4.51433e-12	2.78801e-12
CMTM8	chr3	32280171	32411813	-1.953	0.258	4.52682e-12	2.7949e-12
SRPK2	chr7	104756821	105029377	-1.568	0.337	4.55422e-12	2.80849e-12
	chr6	167659358	167660966	-1.528	0.347	4.56732e-12	2.81573e-12
ACTL6A	chr3	179280708	179306193	-2.18	0.221	4.5693e-12	2.81612e-12
POM121	chr7	72396212	72422774	-1.822	0.283	4.57851e-12	2.82097e-12
PABPC1	chr8	101715144	101734315	-2.567	0.169	4.586e-12	2.82475e-12
RBM27	chr5	145583163	145668784	-1.347	0.393	4.60284e-12	2.83345e-12
SLC6A15	chr12	85274629	85306608	-2.04	0.243	4.62214e-12	2.84448e-12
SRGAP2	chr1	206516200	206637783	-2.27	0.207	4.62547e-12	2.84569e-12
MRPS9	chr2	105654483	105716418	-2.346	0.197	4.64099e-12	2.85356e-12
EMP2	chr16	10622279	10674539	-2.045	0.242	4.65216e-12	2.85864e-12
MYO18A	chr17	27400528	27507407	-2.12	0.23	4.65473e-12	2.85864e-12
CD46	chr1	207925383	207968906	-2.287	0.205	4.66685e-12	2.86439e-12
PRCP	chr11	82535409	82611557	-2.493	0.178	4.7125e-12	2.88986e-12
FBXW8	chr12	117348761	117468953	-1.643	0.32	4.7359e-12	2.9025e-12
SCG3	chr15	51973550	52006932	-3.91	0.067	4.75422e-12	2.91202e-12
GPN1	chr2	27851863	27873713	-1.975	0.254	4.76312e-12	2.91661e-12
LRP4	chr11	46878268	46940173	-1.992	0.251	4.77188e-12	2.92112e-12
RBPMS	chr8	30241931	30405203	-1.82	0.283	4.776e-12	2.92278e-12
LDHB	chr12	21788275	21810789	-2.009	0.248	4.77921e-12	2.92348e-12
DNAJC2	chr7	102952921	102985320	-1.8	0.287	4.77995e-12	2.92348e-12
VAT1L	chr16	77822483	78014001	-3.384	0.096	4.78641e-12	2.92572e-12
ZFP82	chr19	36882861	36909550	-1.659	0.317	4.79622e-12	2.92922e-12
FAM86C2P	chr11	67559238	67572807	-2.236	0.212	4.81791e-12	2.94066e-12
EDIL3	chr5	83236414	83680685	-1.757	0.296	4.83494e-12	2.94933e-12
PACSIN1	chr6	34433838	34503000	-1.967	0.256	4.86242e-12	2.96501e-12
PLAA	chr9	26903368	26947468	-1.872	0.273	4.89394e-12	2.98183e-12
RARG	chr12	53604350	53614197	-1.685	0.311	4.90448e-12	2.98555e-12
LONP1	chr19	5691845	5720176	-2.144	0.226	4.90451e-12	2.98555e-12
PUM2	chr2	20448453	20550611	-2.33	0.199	4.90719e-12	2.98555e-12
LARP1	chr5	154092462	154197167	-2.361	0.195	4.90351e-12	2.98555e-12
PCM1	chr8	17780366	17887457	-1.985	0.253	4.90589e-12	2.98555e-12
KDM2B	chr12	121866900	122018920	-2.167	0.223	4.92308e-12	2.9926e-12
TCTN3	chr10	97423153	97453900	-2.39	0.191	4.93152e-12	2.99598e-12
ADSL	chr22	40742504	40762575	-1.618	0.326	4.95583e-12	3.00988e-12
DMKN	chr19	35988039	35992813	-2.374	0.193	5.01263e-12	3.04171e-12
MARVELD2	chr5	68711181	68740280	-1.719	0.304	5.03107e-12	3.05113e-12
SMC5	chr9	72873878	72969789	-1.471	0.361	5.03017e-12	3.05113e-12
SMAD5	chr5	135468534	135518422	-2.175	0.221	5.0406e-12	3.05575e-12
ASAP1	chr8	131064351	131455906	-1.891	0.27	5.04163e-12	3.05575e-12
TCERG1	chr5	145826873	145891069	-2.175	0.221	5.059e-12	3.06539e-12
SUN1	chr7	856252	914557	-2.345	0.197	5.06682e-12	3.06923e-12
PTBP2	chr1	97187175	97280605	-1.626	0.324	5.07249e-12	3.07178e-12
PPP1R26	chr9	138371648	138380739	-1.889	0.27	5.08512e-12	3.07853e-12
STK33	chr11	8413413	8615555	-1.524	0.348	5.09147e-12	3.08149e-12
PDPR	chr16	70152954	70196773	-1.933	0.262	5.10768e-12	3.0895e-12
NR2F6	chr19	17342694	17356151	-1.48	0.358	5.11176e-12	3.09107e-12
LARS	chr5	145484668	145529182	-2.514	0.175	5.12114e-12	3.09495e-12
C17orf75	chr17	30655460	30669228	-1.442	0.368	5.13162e-12	3.10039e-12
ZIC3	chrX	136648346	136654259	-3.397	0.095	5.14297e-12	3.10634e-12
CREB3L4	chr1	153940315	153946840	-1.63	0.323	5.16089e-12	3.11536e-12
HEATR1	chr1	236712305	236767841	-2.539	0.172	5.17416e-12	3.1209e-12
ALDH9A1	chr1	165631449	165667900	-2.253	0.21	5.17618e-12	3.12098e-12
CTTNBP2NL	chr1	112939119	113005215	-2.026	0.245	5.20061e-12	3.13176e-12
TRAF3IP1	chr2	239229185	239309541	-1.519	0.349	5.22597e-12	3.14373e-12
TRIO	chr5	14143829	14509458	-1.781	0.291	5.24072e-12	3.15169e-12
IPW	chr15	25334261	25367863	-1.488	0.356	5.27162e-12	3.16845e-12
CNKSR1	chr1	26503981	26516375	-2.084	0.236	5.31324e-12	3.18795e-12
PRRC2A	chr6	31588450	31605554	-2.775	0.146	5.31103e-12	3.18795e-12
RASL10B	chr17	34058679	34070540	-2.256	0.209	5.33848e-12	3.20126e-12
RPL7L1	chr6	42847671	42854731	-2.02	0.247	5.34387e-12	3.20357e-12
TSPAN2	chr1	115590633	115632121	-1.891	0.27	5.34666e-12	3.20432e-12
NSG1	chr4	4388690	4420785	-1.992	0.251	5.37648e-12	3.21941e-12
RBBP8	chr18	20513295	20606449	-2.15	0.225	5.38437e-12	3.22229e-12
ZNF669	chr1	247263264	247267674	-1.581	0.334	5.38748e-12	3.2223e-12
TMEM246	chr9	104237608	104249475	-2.133	0.228	5.38646e-12	3.2223e-12
ESCO1	chr18	19109262	19180693	-1.717	0.304	5.41221e-12	3.23451e-12
SEMA3F	chr3	50192848	50226508	-2.682	0.156	5.42136e-12	3.23792e-12
ATAD5	chr17	29159023	29222295	-1.812	0.285	5.43858e-12	3.24728e-12
CHRDL1	chrX	109917084	110039286	-1.741	0.299	5.50532e-12	3.28524e-12
FAM71E1	chr19	50970045	50980003	-2.353	0.196	5.50965e-12	3.2865e-12
PRKCG	chr19	54385467	54410901	-1.594	0.331	5.55422e-12	3.31064e-12
GTPBP4	chr10	1034349	1063708	-1.949	0.259	5.58958e-12	3.32981e-12
SMC3	chr10	112327449	112364392	-1.548	0.342	5.59954e-12	3.33384e-12
SEH1L	chr18	12947983	12987536	-2.027	0.245	5.60787e-12	3.33784e-12
KPNB1	chr17	45760906	45762812	-2.926	0.132	5.61473e-12	3.34002e-12
TATDN1	chr8	125500735	125551329	-2.187	0.22	5.62231e-12	3.34357e-12
ZSCAN10	chr16	3137935	3148804	-2.117	0.23	5.63778e-12	3.35087e-12
SPTSSB	chr3	161062580	161089871	-2.377	0.193	5.66187e-12	3.36327e-12
EYA3	chr1	28296855	28415148	-1.565	0.338	5.67863e-12	3.37034e-12
SMARCAD1	chr4	95128759	95212443	-1.635	0.322	5.67789e-12	3.37034e-12
B3GAT1	chr11	134248398	134281812	-1.693	0.309	5.6806e-12	3.37055e-12
KCTD3	chr1	215740735	215795149	-2.015	0.247	5.69051e-12	3.37547e-12
ATP13A2	chr1	17312453	17338467	-1.9	0.268	5.69766e-12	3.37671e-12
CPT1C	chr19	50194365	50216988	-2.409	0.188	5.69479e-12	3.37671e-12
PLCG1	chr20	39766161	39804357	-2.466	0.181	5.69908e-12	3.37671e-12
SPIN1	chr9	91003297	91093622	-2.135	0.228	5.69896e-12	3.37671e-12
G2E3	chr14	31028329	31089046	-1.503	0.353	5.72451e-12	3.38985e-12
ZNF74	chr22	20748405	20762753	-2.428	0.186	5.73936e-12	3.39576e-12
ZNF532	chr18	56531593	56653718	-2.137	0.227	5.74891e-12	3.40044e-12
PTGES3	chr12	57057125	57082192	-2.008	0.249	5.78145e-12	3.41564e-12
SCAMP5	chr15	75287876	75313836	-2.834	0.14	5.7828e-12	3.41564e-12
NMNAT2	chr1	183217372	183387634	-1.984	0.253	5.7913e-12	3.41679e-12
LARS	chr5	145492589	145562294	-4.017	0.062	5.79005e-12	3.41679e-12
ZNF569	chr19	37902060	37958339	-1.505	0.352	5.80386e-12	3.42227e-12
WFIKKN1	chr16	681012	684116	-2.339	0.198	5.81065e-12	3.42434e-12
C6orf132	chr6	42052494	42110715	-2.344	0.197	5.80934e-12	3.42434e-12
RDX	chr11	110100166	110167437	-2.133	0.228	5.82375e-12	3.43109e-12
SEC24D	chr4	119643978	119757326	-1.982	0.253	5.8459e-12	3.44219e-12
PKP4	chr2	159313476	159537940	-2.168	0.223	5.86046e-12	3.44979e-12
SLC41A3	chr3	125725200	125803134	-1.591	0.332	5.86894e-12	3.45381e-12
TAF1B	chr2	9983571	10074545	-1.932	0.262	5.89092e-12	3.46479e-12
HACL1	chr3	15602211	15643359	-2.092	0.235	5.89518e-12	3.46502e-12
BRD2	chr6	32938665	32949282	-2.478	0.18	5.922e-12	3.47718e-12
NCL	chr2	232318119	232329252	-3.747	0.074	5.93187e-12	3.482e-12
DLST	chr14	75348594	75370450	-1.53	0.346	5.94023e-12	3.48592e-12
FZD3	chr8	28355554	28394454	-2.151	0.225	5.95343e-12	3.49268e-12
PCYOX1	chr2	70485231	70508317	-2.183	0.22	5.96254e-12	3.4956e-12
MAP7D3	chrX	135298974	135333738	-1.34	0.395	5.96755e-12	3.49704e-12
NONO	chrX	70503042	70521018	-1.712	0.305	5.98202e-12	3.50355e-12
ATIC	chr2	216176679	216214496	-2.827	0.141	5.9995e-12	3.5128e-12
CDK16	chrX	47077528	47089394	-2.06	0.24	6.01089e-12	3.51848e-12
WNK1	chr12	861690	1021353	-1.615	0.326	6.03492e-12	3.53056e-12
PCSK5	chr9	78505560	78810805	-1.452	0.366	6.04582e-12	3.53496e-12
WDR43	chr2	29117533	29171080	-2.171	0.222	6.0483e-12	3.53541e-12
SMCR8	chr17	18218594	18231370	-1.916	0.265	6.08903e-12	3.55623e-12
	chr8	72587054	72622333	-2.829	0.141	6.09205e-12	3.557e-12
LPAR2	chr19	19734466	19739039	-2.7	0.154	6.14711e-12	3.58513e-12
PPAP2B	chr1	56960419	57045257	-2.145	0.226	6.18224e-12	3.6026e-12
RPSAP58	chr19	23945747	24051625	-2.242	0.211	6.19152e-12	3.607e-12
CEP72	chr5	612405	653666	-1.407	0.377	6.19345e-12	3.60712e-12
DNALI1	chr1	38022520	38032458	-2.122	0.23	6.20919e-12	3.61368e-12
SLC4A7	chr3	27414212	27525911	-2.202	0.217	6.21117e-12	3.61368e-12
USP32	chr17	58254691	58469586	-1.917	0.265	6.21338e-12	3.61368e-12
CD200	chr3	112051916	112081658	-2.048	0.242	6.22004e-12	3.61655e-12
RALGAPA1	chr14	36007558	36278432	-1.546	0.343	6.23164e-12	3.62127e-12
FBLIM1	chr1	16085255	16113084	-3.251	0.105	6.23852e-12	3.62426e-12
AEBP2	chr12	19592608	19675173	-1.626	0.324	6.279e-12	3.64371e-12
RASA2	chr3	141205914	141334780	-1.72	0.303	6.31892e-12	3.66382e-12
PPIP5K1	chr15	43825660	43882451	-1.497	0.354	6.33355e-12	3.67027e-12
BIRC6	chr2	32582096	32843965	-1.662	0.316	6.3387e-12	3.67223e-12
C2CD5	chr12	22601480	22697480	-1.896	0.269	6.34338e-12	3.67392e-12
CRCP	chr7	65579805	65619553	-1.475	0.36	6.34921e-12	3.67627e-12
NUP93	chr16	56764017	56875883	-3.05	0.121	6.39259e-12	3.70037e-12
IPW	chr15	25285364	25367863	-2.002	0.25	6.40841e-12	3.70849e-12
MTAP	chr9	21802635	21865969	-1.869	0.274	6.41075e-12	3.70882e-12
FARSB	chr2	223436162	223520827	-2.961	0.128	6.42867e-12	3.71816e-12
ETAA1	chr2	67624442	67637533	-1.731	0.301	6.43872e-12	3.72293e-12
NXN	chr17	702553	882998	-2.268	0.208	6.47109e-12	3.73958e-12
CLASP2	chr3	33537739	33759705	-1.563	0.339	6.4696e-12	3.73958e-12
CMTM7	chr3	32433163	32496333	-1.849	0.278	6.50126e-12	3.75493e-12
TRIM44	chr11	35684353	35830930	-1.494	0.355	6.50332e-12	3.75508e-12
ZNF3	chr7	99667594	99679387	-1.818	0.284	6.51477e-12	3.76065e-12
MCM6	chr2	136597196	136634047	-2.315	0.201	6.51957e-12	3.76238e-12
POLR2D	chr2	128603840	128615729	-1.855	0.276	6.5375e-12	3.77168e-12
NEFL	chr8	24808469	24814383	-2.636	0.161	6.56096e-12	3.78208e-12
CLCN2	chr3	184063973	184079439	-1.476	0.36	6.5798e-12	3.79005e-12
UBXN2B	chr8	59323823	59364060	-1.809	0.285	6.60467e-12	3.80202e-12
PHACTR4	chr1	28696093	28826881	-2.088	0.235	6.61315e-12	3.80409e-12
KDM2B	chr12	121866900	122018364	-1.938	0.261	6.61374e-12	3.80409e-12
TRIT1	chr1	40306706	40349177	-1.844	0.278	6.62106e-12	3.80726e-12
CHD1	chr5	98190908	98262238	-1.587	0.333	6.62874e-12	3.81062e-12
OSBPL1A	chr18	21742011	21852196	-2.216	0.215	6.64237e-12	3.8153e-12
ZNF883	chr9	115736011	115774496	-2.593	0.166	6.69045e-12	3.8408e-12
MORF4L2	chrX	102930426	102941746	-1.717	0.304	6.7212e-12	3.85527e-12
POU3F1	chr1	38509523	38512450	-3.107	0.116	6.72391e-12	3.85577e-12
BIN1	chr2	127805579	127848404	-2.276	0.207	6.72832e-12	3.85723e-12
IPW	chr15	25299356	25367863	-1.396	0.38	6.75236e-12	3.86782e-12
NUS1	chr6	117996617	118031886	-2.019	0.247	6.75019e-12	3.86782e-12
ZNF544	chr19	58740070	58775008	-1.598	0.33	6.8263e-12	3.90482e-12
PTAR1	chr9	72324438	72374907	-1.622	0.325	6.82561e-12	3.90482e-12
SF3A1	chr22	30727977	30752913	-1.813	0.285	6.86169e-12	3.92398e-12
RCOR2	chr11	63678693	63684316	-2.92	0.132	6.89768e-12	3.94024e-12
TCF7L2	chr10	114710009	114927436	-1.523	0.348	6.91217e-12	3.94744e-12
WAPAL	chr10	88195013	88281541	-2.058	0.24	6.92954e-12	3.95519e-12
[truncated: 15,759 more rows]
